# Supplementary material for: Pathway selectivity in Frizzleds is achieved by conserved micro-switches defining pathway-determining, active conformations
Source: Nat Commun. 2023 Jul 29;14:4573. doi: 10.1038/s41467-023-40213-0 (PMC10387068; doi:10.1038/s41467-023-40213-0)
Supplement: Supplementary file 4 — Dataset 1 [file 41467_2023_40213_MOESM4_ESM.xlsx]

## Sheet: 1.State-affecting mut. des. 
GRN	FZD1	FZD2	FZD3	FZD4	FZD5	FZD6	FZD7	FZD8	FZD9	FZD10	SMO	Wt AA	Mut AA	Contact Diff	Contact freq. active state	Contact freq. inactive state	Class cons. AA	Cons. (%)	From	Rationale	In tab 2	Note
5x62	L506	L431	L390	I406	L419	L386	L440	L500	L417	I413	L419	L	A	261	50	311	L	82	Inactive set	Removal sidechain	yes
3x50	W427	W352	W311	W327	W340	W307	W361	W421	W338	W334	W339	W	A	244	300	544	W	100	Inactive set	Removal sidechain	yes
6x61	W565	W490	W449	-	W478	W445	W499	W561	W476	W472	W480	W	A	228	150	378	W	91	Inactive set	Removal sidechain
5x65	G509	G434	G393	G409	G422	G389	G443	G503	G420	G416	G422	G	A	156	0	156	G	100	Inactive set	Removal sidechain
5x50	P494	P419	P378	P394	P407	P374	P428	P488	P405	P401	P407	P	A	156	200	44	P	100	Active set	Removal sidechain
4x60	I462	I387	L346	I362	A375	L342	I396	V456	I373	I369	I375	I	A	150	250	400	I	64	Inactive set	Removal sidechain	yes
3x44	V421	V346	V305	V321	V334	V301	V355	V415	V332	V328	V333	V	A	122	200	78	V	100	Active set	Removal sidechain
1x26	P313	Q238	R196	R213	A229	S192	E247	Q271	R225	R221	E224	E	A	106	150	44	R	36	Active set	Removal sidechain
5x58	G502	G427	G386	G402	G415	G382	G436	G496	G413	G409	G415	G	A	100	0	100	G	100	Inactive set	Removal sidechain	yes
6x52	F556	F481	F440	F456	L469	V436	F490	F552	V467	F463	F471	F	A	100	100	200	F	73	Inactive set	Removal sidechain
6x34	G538	G463	G422	G438	G451	G418	G472	G534	G449	G445	G453	G	A	100	0	100	G	100	Inactive set	Removal sidechain
4x45	F447	F372	F331	F347	F360	F327	F381	F441	F358	F354	F360	F	A	100	200	300	F	100	Inactive set	Removal sidechain
3x29	F406	F331	F290	F306	F319	F286	F340	F400	F317	F313	F318	F	A	94	550	456	F	100	Active set	Removal sidechain	yes
45x52	V479	V404	V363	V379	V392	V359	V413	V473	V390	V386	V392	V	A	89	200	289	V	100	Inactive set	Removal sidechain	yes
5x48	L492	L417	L376	V392	L405	L372	L426	L486	L403	L399	L405	L	A	83	250	333	L	91	Inactive set	Removal sidechain
6x53	Y557	Y482	Y441	Y457	Y470	Y437	Y491	Y553	Y468	Y464	Y472	Y	A	83	150	233	Y	100	Inactive set	Removal sidechain		THRESHOLD: SUM OF CONTACTS 80% HIGHER FOR ONE STATE
6x50	C554	C479	C438	C454	C467	C434	C488	C550	C465	C461	C469	C	A	78	100	178	C	100	Inactive set	Removal sidechain
5x61	F505	F430	L389	F405	F418	L385	F439	F499	F416	F412	F418	F	A	78	300	378	F	82	Inactive set	Removal sidechain
5x69	L513	L438	L397	L413	L426	L393	L447	L507	L424	L420	L426	L	A	78	200	122	L	100	Active set	Removal sidechain
6x36	F540	F465	F424	F440	F453	F420	F474	F536	F451	F447	F455	F	A	72	150	222	F	100	Inactive set	Removal sidechain
4x57	T459	T384	T343	T359	S372	T339	T393	S453	T370	T366	T372	T	A	72	50	122	T	82	Inactive set	Removal sidechain
3x42	W419	W344	W303	W319	W332	W299	W353	W413	W330	W326	W331	W	A	72	650	578	W	100	Active set	Removal sidechain
4x50	W452	W377	W336	W352	W365	W332	W386	W446	W363	W359	W365	W	A	72	350	422	W	100	Inactive set	Removal sidechain
2x50	C361	C286	C244	C261	C277	C240	C295	C319	C273	C269	C273	C	A	67	100	33	C	100	Active set	Removal sidechain	yes
3x33	Y410	Y335	Y294	Y310	Y323	Y290	Y344	Y404	Y321	Y317	Y322	Y	A	67	400	467	Y	100	Inactive set	Removal sidechain	yes
6x32	R536	R461	R420	K436	R449	R416	R470	R532	K447	R443	R451	R	A	67	100	167	R	82	Inactive set	Removal sidechain	yes
5x47	V491	V416	V375	V391	V404	V371	V425	V485	V402	V398	V404	V	A	61	50	111	V	100	Inactive set	Removal sidechain	yes
2x39	Y350	Y275	Y233	Y250	Y266	Y229	Y284	Y308	Y262	Y258	Y262	Y	A	56	400	456	Y	100	Inactive set	Removal sidechain	yes
7x50	I615	I533	I492	I489	I515	I488	I542	I598	I522	I516	I530	I	A	56	0	56	I	100	Inactive set	Removal sidechain

## Sheet: 2. Structure comparison
GRN	FZD1	FZD2	FZD3	FZD4	FZD5	FZD6	FZD7	FZD8	FZD9	FZD10	SMO	Class cons. AA	Class cons (%)	Mut AA	State Stab Type	AA Set1	AA Set2	Same Set 1-2	Same Set1 -Cl?	Same Set2 -Cl?	Same Set 1-2 -Cl?	In tab 1	Note
3x38	A415	A340	A299	A315	A328	A295	A349	A409	A326	A322	A327	A	100	-	Activator	A	A	A					All residue positions listed here only have contacts in one activation state.
2x50	C361	C286	C244	C261	C277	C240	C295	C319	C273	C269	C273	C	100	A	Activator	C	C	C				yes
3x29	F406	F331	F290	F306	F319	F286	F340	F400	F317	F313	F318	F	100	A	Activator	F	F	F				yes
5x461	F490	F415	F374	F390	F403	F370	F424	F484	F401	F397	F403	F	100	A	Inactivator	F	F	F
5x58	G502	G427	G386	G402	G415	G382	G436	G496	G413	G409	G415	G	100	A	Inactivator	G	G	G				yes
3x37	M414	M339	M298	M314	M327	M294	M348	M408	M325	M321	M326	M	100	A	Inactivator	M	M	M
6x30	M534	M459	M418	M434	M447	M414	M468	M530	M445	M441	M449	M	100	A	Inactivator	M	M	M
1x50	T337	T262	T220	T237	T253	T216	T271	T295	T249	T245	T248	T	100	A	Inactivator	T	T	T
1x53	T340	T265	T223	T240	T256	T219	T274	T298	T252	T248	T251	T	100	A	Inactivator	T	T	T
45x52	V479	V404	V363	V379	V392	V359	V413	V473	V390	V386	V392	V	100	A	Activator	V	V	V				yes
5x47	V491	V416	V375	V391	V404	V371	V425	V485	V402	V398	V404	V	100	A	Inactivator	V	V	V				yes
3x50	W427	W352	W311	W327	W340	W307	W361	W421	W338	W334	W339	W	100	A	Inactivator	W	W	W				yes
7x55	W620	W538	W497	W494	W520	W493	W547	W603	W527	W521	W535	W	100	A	Inactivator	W	W	W
8x54	W630	W548	W507	W504	W530	W503	W557	W613	W537	W531	W545	W	100	A	Inactivator	W	W	W
2x39	Y350	Y275	Y233	Y250	Y266	Y229	Y284	Y308	Y262	Y258	Y262	Y	100	A	Activator	Y	Y	Y				yes
3x33	Y410	Y335	Y294	Y310	Y323	Y290	Y344	Y404	Y321	Y317	Y322	Y	100	A	Inactivator	Y	Y	Y				yes
3x53	A430	A355	A314	A330	A343	A310	A364	A424	A341	A337	S342	A	91	-	Inactivator	A	A	A
7x41	K606	K524	K483	K480	K506	K479	K533	K589	K513	K507	N521	K	91	A	Inactivator	K	K	K
3x52	L429	L354	L313	L329	L342	L309	L363	L423	L340	L336	T341	L	91	A	Inactivator	L	L	L
7x44	M609	M527	M486	M483	M509	M482	M536	M592	M516	M510	A524	M	91	A	Inactivator	M	M	M
3x43	W420	W345	W304	W320	W333	W300	W354	W414	W331	W327	F332	W	91	A	Inactivator	W	W	W
2x51	Y362	Y287	Y245	Y262	Y278	Y241	Y296	Y320	Y274	Y270	F274	Y	91	A	Activator	Y	Y	Y
5x62	L506	L431	L390	I406	L419	L386	L440	L500	L417	I413	L419	L	82	A	Inactivator	I	L		diff		diff	yes
6x32	R536	R461	R420	K436	R449	R416	R470	R532	K447	R443	R451	R	82	A	Inactivator	K	R		diff		diff	yes
6x51	Y555	Y480	Y439	Y455	Y468	Y435	Y489	L551	Y466	Y462	H470	Y	82	A	Inactivator	Y	Y	Y					THRESHOLD 80% Class F conservation!!!
3x34	F411	F336	F295	F311	F324	F291	F345	F405	Y322	Y318	Y323	F	73	A	Activator	F	F	F
3x48	L425	L350	I309	L325	L338	I305	L359	L419	L336	L332	Y337	L	73	A	Inactivator	L	L	L
3x39	S416	S341	G300	S316	S329	G296	S350	S410	S327	S323	G328	S	73	A	Activator	S	S	S
1x36	I323	I248	I206	M223	I239	I202	V257	I281	M235	L231	I234	I	64	A	Inactivator	M	I		diff		diff
4x60	I462	I387	L346	I362	A375	L342	I396	V456	I373	I369	I375	I	64	A	Inactivator	I	I	I				yes
1x52	L339	T264	L222	L239	A255	L218	L273	S297	L251	L247	A250	L	64	A	Inactivator	L	L	L
6x55	Q559	Q484	Q443	I459	Q472	Q439	Q493	Q555	R470	R466	F474	Q	64	A	Activator	I	F		diff	diff	diff
5x45	R488	R413	R372	T388	R401	R368	R422	R482	T399	T395	A401	R	64	A	Activator	T	A		diff	diff	diff
4x54	A456	A381	G340	A356	S369	G336	A390	S450	A367	A363	F369	A	55	-	Activator	A	A	A
7x43	L608	L526	L485	F482	F508	L481	L535	F591	F515	F509	F523	F	55	A	Inactivator	F	F	F
7x56	I621	I539	V498	I495	I521	V494	I548	V604	V528	I522	V536	I	55	A	Inactivator	I	I	I
4x42	S444	S369	A328	S344	A357	A324	S378	S438	G355	S351	T357	S	55	A	Activator	S	S	S
3x47	S424	S349	T308	T324	S337	T304	S358	S418	T335	T331	T336	T	55	A	Inactivator	T	T	T
2x58	Y369	Y294	F252	Y269	F285	Y248	H303	Y327	F281	Y277	W281	Y	55	A	Inactivator	Y	W			diff	diff
45x51	F478	F403	F362	Y378	Y391	F358	Y412	Y472	Y389	Y385	F391	Y	55	A	Switch	Y	Y	Y

## Sheet: GRNs
GPCRdb(A)	GPCRdb(F)	FZD1	FZD2	FZD3	FZD4	FZD5	FZD6	FZD7	FZD8	FZD9	FZD10	SMO
TM1
1x27	1x24	-	-	-	-	-	-	F245	-	-	-	-
1x28	1x25	G312	S237	R195	S212	S228	K191	K246	S270	S224	S220	T223
1x29	1x26	P313	Q238	R196	R213	A229	S192	E247	Q271	R225	R221	E224
1x30	1x27	E314	E239	E197	S214	D230	D193	E248	D272	R226	E222	A225
1x31	1x28	E315	E240	E198	A215	E231	E194	E249	E273	D227	D223	E226
1x32	1x29	L316	T241	L199	K216	R232	L195	R250	R274	K228	K224	H227
1x33	1x30	R317	R242	S200	E217	T233	E196	R251	A275	D229	R225	Q228
1x34	1x31	F318	F243	F201	F218	F234	F197	F252	F276	F230	F226	D229
1x35	1x32	S319	A244	A202	T219	A235	A198	A253	T277	A231	A227	M230
1x36	1x33	R320	R245	R203	D220	T236	K199	R254	V278	L232	V228	H231
1x37	1x34	T321	L246	Y204	I221	F237	S200	L255	F279	V233	V229	S232
1x38	1x35	W322	W247	F205	W222	W238	F201	W256	W280	W234	W230	Y233
1x39	1x36	I323	I248	I206	M223	I239	I202	V257	I281	M235	L231	I234
1x40	1x37	G324	L249	G207	A224	G240	G203	G258	G282	A236	A232	A235
1x41	1x38	I325	T250	L208	V225	L241	T204	V259	L283	V237	I233	A236
1x42	1x39	W326	W251	I209	W226	W242	V205	W260	W284	W238	W234	F237
1x43	1x40	S327	S252	S210	A227	S243	S206	S261	S285	S239	A235	G238
1x44	1x41	V328	V253	I211	S228	V244	I207	V262	V286	A240	V236	A239
1x45	1x42	L329	L254	I212	L229	L245	F208	L263	L287	L241	L237	V240
1x46	1x43	C330	C255	C213	C230	C246	C209	C264	C288	C242	C238	T241
1x47	1x44	C331	C256	L214	F231	F247	L210	C265	F289	F243	F239	G242
1x48	1x45	A332	A257	S215	I232	I248	C211	A266	V290	F244	F240	L243
1x49	1x46	S333	S258	A216	S233	S249	A212	S267	S291	S245	S241	C244
1x50	1x47	T334	T259	T217	T234	T250	T213	T268	T292	T246	S242	T245
1x51	1x48	L335	F260	L218	A235	S251	L214	L269	F293	A247	A243	L246
1x52	1x49	F336	F261	F219	F236	T252	F215	F270	A294	F248	F244	F247
1x53	1x50	T337	T262	T220	T237	T253	T216	T271	T295	T249	T245	T248
1x54	1x51	V338	V263	F221	V238	V254	F217	V272	V296	V250	V246	L249
1x55	1x52	L339	T264	L222	L239	A255	L218	L273	S297	L251	L247	A250
1x56	1x53	T340	T265	T223	T240	T256	T219	T274	T298	T252	T248	T251
1x57	1x54	Y341	Y266	F224	F241	F257	F220	Y275	F299	F253	F249	F252
1x58	1x55	L342	L267	L225	L242	L258	L221	L276	L300	L254	L250	V253
1x59	1x56	V343	V268	I226	I243	I259	I222	V277	I301	L255	I251	A254
1x60	1x57	D344	D269	D227	D244	D260	D223	D278	D302	E256	D252	D255
ICL1
12x47	12x47	M345	M270	V228	S245	M261	V224	M279	M303	P257	P253	W256
12x48	12x48	R346	Q271	T229	S246	E262	R225	R280	E304	H258	A254	R257
12x49	12x49	R347	R272	R230	R247	R263	R226	R281	R305	R259	R255	N258
12x50	12x50	F348	F273	F231	F248	F264	F227	F282	F306	F260	F256	S259
12x51	12x51	S349	R274	R232	S249	R265	R228	S283	K307	Q261	R257	N260
TM2
2x37	2x38	-	-	-	-	-	-	-	-	-	-	R261
2x38	2x39	Y350	Y275	Y233	Y250	Y266	Y229	Y284	Y308	Y262	Y258	Y262
2x39	2x40	P351	P276	P234	P251	P267	P230	P285	P309	P263	P259	P263
2x40	2x41	E352	E277	E235	E252	E268	E231	E286	E310	E264	E260	A264
2x41	2x42	R353	R278	R236	R253	R269	R232	R287	R311	R265	R261	V265
2x42	2x43	P354	P279	P237	P254	P270	P233	P288	P312	P266	P262	I266
2x43	2x44	I355	I280	I238	I255	I271	I234	I289	I313	I267	I263	L267
2x44	2x45	I356	I281	I239	I256	I272	I235	I290	I314	I268	I264	F268
2x45	2x46	F357	F282	F240	F257	F273	Y236	F291	F315	F269	F265	Y269
2x46	2x47	L358	L283	Y241	L258	L274	Y237	L292	L316	L270	L266	V270
2x47	2x48	S359	S284	A242	S259	S275	S238	S293	S317	S271	S267	N271
2x48	2x49	G360	G285	V243	M260	A276	V239	G294	A318	M272	M268	A272
2x49	2x50	C361	C286	C244	C261	C277	C240	C295	C319	C273	C269	C273
2x50	2x51	Y362	Y287	Y245	Y262	Y278	Y241	Y296	Y320	Y274	Y270	F274
2x51	2x52	T363	T288	M246	N263	L279	S242	F297	L321	N275	C271	F275
2x52	2x53	A364	M289	M247	I264	C280	I243	M298	F322	V276	V272	V276
2x53	2x54	V365	V290	V248	Y265	V281	V244	V299	V323	Y277	Y273	G277
2x54	2x55	A366	S291	S249	S266	S282	S245	A300	S324	S278	S274	S278
2x55	2x56	V367	V292	L250	I267	L283	L246	V301	V325	L279	V275	I279
2x56	2x57	A368	A293	I251	A268	G284	M247	A302	G326	A280	G276	G280
2x57	2x58	Y369	Y294	F252	Y269	F285	Y248	H303	Y327	F281	Y277	W281
2x58	2x59	I370	I295	F253	I270	L286	F249	V304	L328	L282	L278	L282
2x59	2x60	A371	A296	I254	V271	V287	I250	A305	V329	I283	I279	A283
2x60	2x61	G372	G297	G255	R272	R288	G251	G306	R330	R284	R280	Q284
2x61	2x62	F373	F298	F256	L273	L289	F252	F307	L331	A285	L281	F285
2x62	2x63	L374	V299	L257	T274	V290	L253	L308	V332	V286	F282	-
2x63	2x64	L375	L300	L258	V275	V291	L254	L309	A333	A287	A283	-
2x64	2x65	E376	Q301	E259	G276	G292	G255	-	G334	G288	G284	-
TM3
3x22	3x22	-	-	-	N299	-	-	-	-	N310	S306	-
3x23	3x23	-	-	-	T300	-	-	-	-	T311	T307	L312
3x24	3x24	G401	G326	A285	G301	L314	A281	G335	L395	G312	G308	S313
3x25	3x25	C402	C327	C286	C302	C315	C282	C336	C396	C313	C309	C314
3x26	3x26	T403	T328	T287	A303	T316	T283	T337	T397	T314	T310	V315
3x27	3x27	I404	I329	M288	I304	I317	V284	I338	V398	L315	L311	I316
3x28	3x28	L405	L330	L289	I305	V318	L285	L339	V399	V316	V312	I317
3x29	3x29	F406	F331	F290	F306	F319	F286	F340	F400	F317	F313	F318
3x30	3x30	M407	M332	M291	L307	L320	M287	M341	L401	L318	L314	V319
3x31	3x31	M408	M333	I292	L308	L321	L288	V342	L402	L319	V315	I320
3x32	3x32	L409	L334	L293	M309	V322	L289	L343	V403	L320	L316	V321
3x33	3x33	Y410	Y335	Y294	Y310	Y323	Y290	Y344	Y404	Y321	Y317	Y322
3x34	3x34	F411	F336	F295	F311	F324	F291	F345	F405	Y322	Y318	Y323
3x35	3x35	F412	F337	F296	F312	F325	F292	F346	F406	F323	F319	A324
3x36	3x36	S413	S338	T297	G313	G326	T293	G347	G407	G324	G320	L325
3x37	3x37	M414	M339	M298	M314	M327	M294	M348	M408	M325	M321	M326
3x38	3x38	A415	A340	A299	A315	A328	A295	A349	A409	A326	A322	A327
3x39	3x39	S416	S341	G300	S316	S329	G296	S350	S410	S327	S323	G328
3x40	3x40	S417	S342	S301	S317	S330	T297	S351	S411	S328	S324	V329
3x41	3x41	I418	I343	V302	I318	I331	V298	I352	I412	L329	L325	V330
3x42	3x42	W419	W344	W303	W319	W332	W299	W353	W413	W330	W326	W331
3x43	3x43	W420	W345	W304	W320	W333	W300	W354	W414	W331	W327	F332
3x44	3x44	V421	V346	V305	V321	V334	V301	V355	V415	V332	V328	V333
3x45	3x45	I422	I347	I306	I322	I335	I302	I356	I416	V333	V329	V334
3x46	3x46	L423	L348	L307	L323	L336	L303	L357	L417	L334	L330	L335
3x47	3x47	S424	S349	T308	T324	S337	T304	S358	S418	T335	T331	T336
3x48	3x48	L425	L350	I309	L325	L338	I305	L359	L419	L336	L332	Y337
3x49	3x49	T426	T351	T310	T326	T339	T306	T360	T420	T337	T333	A338
3x50	3x50	W427	W352	W311	W327	W340	W307	W361	W421	W338	W334	W339
3x51	3x51	F428	F353	F312	F328	F341	F308	F362	F422	F339	F335	H340
3x52	3x52	L429	L354	L313	L329	L342	L309	L363	L423	L340	L336	T341
3x53	3x53	A430	A355	A314	A330	A343	A310	A364	A424	A341	A337	S342
3x54	3x54	A431	A356	A315	A331	A344	A311	A365	A425	A342	A338	F343
3x55	3x55	G432	G357	V316	G332	G345	G312	G366	G426	G343	G339	K344
3x56	3x56	M433	M358	P317	-	M346	R313	-	M427	-	-	A345
3x57	3x57	K434	K359	K318	-	K347	K314	-	K428	-	-	-
TM4
4x34	4x34	G436	G361	G320	G336	G349	S316	G370	G430	G347	G343	-
4x35	4x35	H437	H362	S321	H337	N350	C317	H371	N431	H348	H344	-
4x36	4x36	E438	E363	E322	E338	E351	E318	E372	E432	E349	E345	-
4x37	4x37	A439	A364	A323	A339	A352	A319	A373	A433	A350	A346	-
4x38	4x38	I440	I365	I324	I340	I353	I320	I374	I434	I351	I347	-
4x39	4x39	E441	E366	E325	E341	A354	E321	E375	A435	E352	E348	-
4x40	4x40	A442	A367	K326	M342	G355	Q322	A376	G436	A353	A349	-
4x41	4x41	N443	N368	K327	H343	Y356	K323	N377	Y437	H354	N350	K356
4x42	4x42	S444	S369	A328	S344	A357	A324	S378	S438	G355	S351	T357
4x43	4x43	Q445	Q370	L329	S345	Q358	V325	Q379	Q439	S356	S352	S358
4x44	4x44	Y446	Y371	L330	Y346	Y359	W326	Y380	Y440	Y357	Y353	Y359
4x45	4x45	F447	F372	F331	F347	F360	F327	F381	F441	F358	F354	F360
4x46	4x46	H448	H373	H332	H348	H361	H328	H382	H442	H359	H355	H361
4x47	4x47	L449	L374	A333	I349	L362	A329	L383	L443	M360	L356	L362
4x48	4x48	A450	A375	S334	A350	A363	V330	A384	A444	A361	A357	L363
4x49	4x49	A451	A376	A335	A351	A364	A331	A385	A445	A362	A358	T364
4x50	4x50	W452	W377	W336	W352	W365	W332	W386	W446	W363	W359	W365
4x51	4x51	A453	A378	G337	A353	L366	G333	A387	L447	G364	A360	S366
4x52	4x52	V454	V379	I338	I354	I367	T334	V388	V448	L365	I361	L367
4x53	4x53	P455	P380	P339	P355	P368	P335	P389	P449	P366	P362	P368
4x54	4x54	A456	A381	G340	A356	S369	G336	A390	S450	A367	A363	F369
4x55	4x55	I457	V382	T341	V357	V370	F337	V391	V451	L368	V364	V370
4x56	4x56	K458	K383	L342	K358	K371	L338	K392	K452	K369	K365	L371
4x57	4x57	T459	T384	T343	T359	S372	T339	T393	S453	T370	T366	T372
4x58	4x58	I460	I385	I344	I360	I373	V340	I394	I454	I371	I367	V373
4x59	4x59	T461	T386	I345	V361	T374	M341	T395	A455	V372	L368	A374
4x60	4x60	I462	I387	L346	I362	A375	L342	I396	V456	I373	I369	I375
4x61	4x61	L463	L388	L347	L363	L376	L343	L397	L457	L374	L370	L376
4x62	4x62	A464	A389	A348	I364	A377	A344	A398	A458	T375	V371	A377
4x63	4x63	L465	M390	M349	M365	L378	M345	M399	L459	L376	M372	V378
4x64	4x64	G466	G391	N350	R366	S379	N346	G400	S460	R377	R373	A379
ECL2
45x50	45x50	C477	C402	C361	C377	C390	C357	C411	C471	C388	C384	C390
45x51	45x51	F478	F403	F362	Y378	Y391	F358	Y412	Y472	Y389	Y385	F391
45x52	45x52	V479	V404	V363	V379	V392	V359	V413	V473	V390	V386	V392
TM5
5x36	5x40	N483	S408	D367	N383	N396	D363	S417	S477	D394	D390	N396
5x37	5x41	V484	L409	V368	L384	L397	L364	V418	L478	A395	V391	Y397
5x38	5x42	D485	D410	D369	D385	N398	D365	D419	D479	A396	N392	R398
5x39	5x43	A486	P411	A370	A386	S399	A366	A420	N480	A397	A393	Y399
5x40	5x44	L487	L412	L371	L387	L400	S367	L421	L481	L398	L394	R400
5x41	5x45	R488	R413	R372	T388	R401	R368	R422	R482	T399	T395	A401
5x42	5x46	G489	G414	Y373	G389	G402	Y369	G423	G483	G400	G396	G402
5x421	5x461	F490	F415	F374	F390	F403	F370	F424	F484	F401	F397	F403
5x43	5x47	V491	V416	V375	V391	V404	V371	V425	V485	V402	V398	V404
5x44	5x48	L492	L417	L376	V392	L405	L372	L426	L486	L403	L399	L405
5x45	5x49	A493	A418	A377	A393	G406	L373	A427	A487	V404	I400	A406
5x46	5x50	P494	P419	P378	P394	P407	P374	P428	P488	P405	P401	P407
5x47	5x51	L495	L420	L379	L395	L408	L375	L429	L489	L406	L402	I408
5x48	5x52	F496	F421	C380	F396	V409	C376	F430	V490	S407	A403	G409
5x49	5x53	V497	V422	L381	T397	L410	L377	V431	I491	G408	C404	L410
5x50	5x54	Y498	Y423	Y382	Y398	Y411	C378	Y432	Y492	Y409	Y405	V411
5x51	5x55	L499	L424	V383	L399	L412	V379	L433	L493	L410	L406	L412
5x52	5x56	F500	F425	V384	V400	L413	F380	F434	F494	V411	V407	I413
5x53	5x57	I501	I426	V385	I401	V414	V381	I435	I495	L412	I408	V414
5x54	5x58	G502	G427	G386	G402	G415	G382	G436	G496	G413	G409	G415
5x55	5x59	T503	T428	V387	T403	T416	L383	T437	T497	S414	T410	G416
5x56	5x60	S504	S429	S388	L404	L417	S384	S438	M498	S415	S411	Y417
5x57	5x61	F505	F430	L389	F405	F418	L385	F439	F499	F416	F412	F418
5x58	5x62	L506	L431	L390	I406	L419	L386	L440	L500	L417	I413	L419
5x59	5x63	L507	L432	L391	A407	L420	L387	L441	L501	L418	L414	I420
5x60	5x64	A508	A433	A392	A408	A421	A388	A442	A502	T419	S415	R421
5x61	5x65	G509	G434	G393	G409	G422	G389	G443	G503	G420	G416	G422
5x62	5x66	F510	F435	I394	L410	F423	I390	F444	F504	F421	F417	V423
5x63	5x67	V511	V436	I395	V411	V424	I391	V445	V505	V422	V418	M424
5x64	5x68	S512	S437	S396	A412	S425	S392	S446	S506	A423	A419	T425
5x65	5x69	L513	L438	L397	L413	L426	L393	L447	L507	L424	L420	L426
5x66	5x70	F514	F439	N398	F414	F427	N394	F448	F508	F425	F421	F427
5x67	5x71	R515	R440	R399	K415	R428	H395	R449	R509	H426	H422	S428
5x68	5x72	I516	I441	V400	I416	I429	V396	I450	I510	I427	I423	I429
5x69	5x73	R517	R442	R401	R417	R430	R397	R451	R511	R428	R424	K430
5x70	5x74	T518	T443	I402	S418	S431	Q398	T452	S512	K429	R425	S431
5x71	5x75	I519	I444	E403	N419	V432	V399	I453	V513	I430	V426	N432
5x72	5x76	M520	M445	I404	L420	I433	I400	M454	I514	M431	M427	H433
5x73	5x77	-	-	-	-	-	-	K455	-	-	-	-
TM6
6x23	6x19	-	-	-	-	-	-	-	-	-	-	S438
6x24	6x20	-	-	-	-	-	-	-	-	-	-	E439
6x25	6x21	-	-	-	-	-	-	-	-	-	-	K440
6x26	6x22	-	-	-	-	-	-	K460	-	-	-	A441
6x27	6x23	-	-	-	-	-	-	T461	-	-	-	A442
6x28	6x24	-	-	-	-	-	-	E462	-	-	-	S443
6x29	6x25	-	-	-	-	-	-	K463	-	-	-	K444
6x30	6x26	-	-	-	-	-	-	L464	-	-	-	I445
6x31	6x27	E531	E456	V415	E431	E444	K411	E465	E527	E442	E438	N446
6x32	6x28	K532	R457	K416	R432	K445	K412	K466	K528	K443	K439	E447
6x33	6x29	L533	L458	F417	L433	L446	F413	L467	L529	L444	L440	T448
6x34	6x30	M534	M459	M418	M434	M447	M414	M468	M530	M445	M441	M449
6x35	6x31	V535	V460	I419	V435	I448	I415	V469	I531	V446	V442	L450
6x36	6x32	R536	R461	R420	K436	R449	R416	R470	R532	K447	R443	R451
6x37	6x33	I537	I462	I421	I437	I450	I417	I471	L533	I448	I444	L452
6x38	6x34	G538	G463	G422	G438	G451	G418	G472	G534	G449	G445	G453
6x39	6x35	V539	V464	V423	V439	I452	V419	V473	L535	V450	L446	I454
6x40	6x36	F540	F465	F424	F440	F453	F420	F474	F536	F451	F447	F455
6x41	6x37	S541	S466	S425	S441	T454	S421	S475	T537	S452	S448	G456
6x42	6x38	V542	V467	I426	V442	L455	G422	V476	V538	I453	V449	F457
6x43	6x39	L543	L468	L427	L443	L456	L423	L477	L539	L454	L450	L458
6x44	6x40	Y544	Y469	Y428	Y444	Y457	Y424	Y478	Y540	Y455	Y451	A459
6x45	6x41	T545	T470	L429	T445	T458	L425	T479	T541	T456	T452	F460
6x46	6x42	V546	V471	V430	V446	V459	V426	V480	V542	V457	V453	G461
6x47	6x43	P547	P472	P431	P447	P460	P427	P481	P543	P458	P454	F462
6x48	6x44	A548	A473	L432	A448	A461	L428	A482	A544	A459	A455	V463
6x49	6x45	T549	T474	L433	T449	S462	V429	T483	A545	T460	T456	L464
6x50	6x46	I550	I475	V434	C450	I463	T430	I484	V546	C461	C457	I465
6x51	6x47	V551	V476	V435	V451	V464	L431	V485	V547	V462	V458	T466
6x52	6x48	I552	I477	I436	I452	V465	L432	L486	V548	I463	I459	F467
6x53	6x49	A553	A478	G437	A453	A466	G433	A487	A549	V464	A460	S468
6x54	6x50	C554	C479	C438	C454	C467	C434	C488	C550	C465	C461	C469
6x55	6x51	Y555	Y480	Y439	Y455	Y468	Y435	Y489	L551	Y466	Y462	H470
6x56	6x52	F556	F481	F440	F456	L469	V436	F490	F552	V467	F463	F471
6x57	6x53	Y557	Y482	Y441	Y457	Y470	Y437	Y491	Y553	Y468	Y464	Y472
6x58	6x54	E558	E483	E442	E458	E471	E438	E492	E554	E469	E465	D473
6x59	6x55	Q559	Q484	Q443	I459	Q472	Q439	Q493	Q555	R470	R466	F474
6x60	6x56	A560	A485	A444	S460	H473	V440	A494	H556	L471	L467	F475
6x61	6x57	F561	F486	Y445	N461	Y474	N441	F495	N557	N472	N468	N476
6x62	6x58	R562	R487	R446	-	R475	R442	R496	R558	M473	M469	Q477
6x63	6x59	D563	E488	G447	-	E476	I443	E497	P559	D474	D470	A478
6x64	6x60	Q564	H489	I448	-	S477	T444	H498	R560	F475	Y471	E479
6x65	6x61	W565	W490	W449	-	W478	W445	W499	W561	W476	W472	W480
6x66	6x62	E566	E491	E450	-	E479	E446	E500	E562	R477	K473	E481
6x67	6x63	R567	R492	T451	-	-	I447	R501	-	L478	I474	R482
6x68	6x64	S568	S493	T452	-	-	T448	T502	-	R479	L475	S483
6x69	6x65	W569	W494	W453	-	-	W449	W503	-	A480	A476	F484
6x70	6x66	V570	V495	I454	-	-	V450	L504	-	T481	A477	R485
6x71	6x67	A571	S496	Q455	-	-	S451	L505	-	E482	Q478	D486
6x72	6x68	Q572	Q497	E456	-	-	D452	Q506	-	Q483	H479	Y487
6x73	6x69	S573	H498	R457	-	-	H453	T507	-	P484	K480	V488
6x74	6x70	C574	C499	C458	-	-	C454	C508	-	C485	C481	L489
6x75	6x71	K575	K500	R459	-	-	R455	K509	-	A486	K482	C490
6x76	6x72	S576	S501	E460	-	-	Q456	S510	-	A487	M483	Q491
6x77	6x73	Y577	L502	Y461	-	-	Y457	Y511	-	A488	N484	A492
6x78	6x74	A578	A503	H462	-	-	H458	A512	-	A489	N485	N493
6x79	6x75	I579	-	-	-	-	-	-	-	-	-	V494
6x80	6x76	P580	-	-	-	-	-	-	-	-	-	T495
6x81	6x77	C581	-	-	-	-	-	-	-	-	-	I496
TM7
7x31	7x34	D599	D517	D476	N473	E499	E472	D526	D582	T506	A500	S514
7x32	7x35	F600	F518	L477	M474	Y500	L473	F527	Y583	V507	V501	L515
7x33	7x36	T601	T519	I478	A475	W501	A474	T528	A584	A508	E502	L516
7x34	7x37	V602	V520	L479	V476	V502	L475	V529	V585	V509	I503	V517
7x35	7x38	F603	Y521	F480	E477	L503	F476	F530	F586	F510	F504	E518
7x36	7x39	M604	M522	L481	M478	M504	M477	M531	M587	M511	M505	K519
7x37	7x40	I605	I523	M482	L479	L505	I478	I532	L588	L512	V506	I520
7x38	7x41	K606	K524	K483	K480	K506	K479	K533	K589	K513	K507	N521
7x39	7x42	Y607	Y525	Y484	I481	Y507	Y480	Y534	Y590	I514	I508	L522
7x40	7x43	L608	L526	L485	F482	F508	L481	L535	F591	F515	F509	F523
7x41	7x44	M609	M527	M486	M483	M509	M482	M536	M592	M516	M510	A524
7x42	7x45	T610	T528	A487	S484	C510	T483	T537	C593	S517	L511	M525
7x43	7x46	L611	L529	L488	L485	L511	L484	M538	L594	L518	L512	F526
7x44	7x47	I612	I530	I489	L486	V512	I485	I539	V595	V519	V513	G527
7x45	7x48	V613	V531	V490	V487	V513	V486	V540	V596	V520	V514	T528
7x46	7x49	G614	G532	G491	G488	G514	G487	G541	G597	G521	G515	G529
7x47	7x50	I615	I533	I492	I489	I515	I488	I542	I598	I522	I516	I530
7x48	7x51	T616	T534	P493	T490	T516	S489	T543	T599	T523	T517	A531
7x49	7x52	S617	S535	S494	S491	S517	A490	T544	S600	S524	S518	M532
7x50	7x53	G618	G536	V495	G492	G518	V491	G545	G601	G525	G519	S533
7x51	7x54	F619	F537	F496	M493	V519	F492	F546	V602	V526	M520	T534
7x52	7x55	W620	W538	W497	W494	W520	W493	W547	W603	W527	W521	W535
7x53	7x56	I621	I539	V498	I495	I521	V494	I548	V604	V528	I522	V536
7x54	7x57	W622	W540	G499	W496	W522	G495	W549	W605	W529	W523	W537
H8
8x47	8x47	S623	S541	S500	S497	S523	S496	S550	S606	S530	T524	T538
8x48	8x48	G624	G542	K501	A498	G524	K497	G551	G607	S531	S525	K539
8x49	8x49	K625	K543	K502	K499	K525	K498	K552	K608	K532	K526	A540
8x50	8x50	T626	T544	T503	T500	T526	T499	T553	T609	T533	T527	T541
8x51	8x51	L627	L545	C504	L501	V527	C500	L554	L610	F534	L528	L542
8x52	8x52	N628	H546	F505	H502	E528	T501	Q555	E611	Q535	Q529	L543
8x53	8x53	S629	S547	E506	T503	S529	E502	S556	S612	T536	S530	I544
8x54	8x54	W630	W548	W507	W504	W530	W503	W557	W613	W537	W531	W545
8x55	8x55	R631	R549	A508	Q505	R531	A504	R558	R614	Q538	Q532	R546
8x56	8x56	K632	K550	S509	K506	R532	G505	R559	S615	S539	Q533	R547
8x57	8x57	F633	F551	F510	C507	F533	F506	F560	L616	L540	V534	T548
8x58	8x58	Y634	Y552	F511	S508	T534	F507	Y561	C617	C541	C535	W549
8x59	8x59	T635	T553	H512	N509	S535	K508	H562	T618	Y542	S536	C550
8x60	8x60	R636	R554	G513	R510	R536	R509	R563	R619	R543	R537	R551
8x61	8x61	L637	L555	R514	L511	C537	N510	L564	C620	K544	R538	L552
8x62	8x62	T638	T556	R515	V512	C538	R511	S565	C621	I545	L539	T553
8x63	8x63	-	-	-	-	-	-	H566	-	-	-	-
