# Supplementary material for: Pathway selectivity in Frizzleds is achieved by conserved micro-switches defining pathway-determining, active conformations
Source: Nat Commun. 2023 Jul 29;14:4573. doi: 10.1038/s41467-023-40213-0 (PMC10387068; doi:10.1038/s41467-023-40213-0)
Supplement: Supplementary file 5 — Dataset 2 [file 41467_2023_40213_MOESM5_ESM.xlsx]

## Sheet: All_effects
Mutant				Surf expr	DVL shift	TOP Flash	DEP recruitment		Gq 4a	Conf sensor	No. effects
	Wt AA	Pos	Mut AA				log BRET50	BRET max
T1x50A	T	1x50	A		X	X	X			X	4
T1x53A	T	1x53	A	X	X	X	X	X	X	X	7
Y2x39A	Y	2x39	A		X	X	X	X		X	5
C2x50A	C	2x50	A	X				X	X	X	4
Y2x51A	Y	2x51	A	X				X	X	X	4
F3x29A	F	3x29	A	X				X		X	3
Y3x33A	Y	3x33	A	X	nd	nd	nd	nd	nd	nd	nd
M3x37A	M	3x37	A	X			X	X	X	X	5
W3x43A	W	3x43	A							X	1
V3x44A	V	3x44	A	X		X				X	3
W3x50A	W	3x50	A	X	nd	nd	nd	nd	nd	nd	nd
L3x52A	L	3x52	A	X		X		X	X	X	5
V45x52A	V	45x52	A	X		X		X	X	X	5
F4x45A	F	4x45	A	X	X		X	X	X	X	6
F5x46A	F	5x46	A	X	nd	nd	nd	nd	nd	nd	nd
V5x47A	V	5x47	A	X	nd	nd	nd	nd	nd	nd	nd
L5x48A	L	5x48	A	X				X	X	X	4
P5x50A	P	5x50	A	X	nd	nd	nd	nd	nd	nd	nd
G5x58A	G	5x58	A	X					X	X	3
L5x62A	L	5x62	A		X	X					2
G5x65A	G	5x65	A	X	X				X	X	4
M6x30A	M	6x30	A			X	X				2
R6x32A	R	6x32	A	X	X	X	X	X	X	X	7
G6x34A	G	6x34	A		X	X				X	3
Y6x51A	Y	6x51	A	X					X	X	3
L6x52A	L	6x52	A		X	X					2
Y6x53A	Y	6x53	A	X		X	X	X	X	X	6
W6x61A	W	6x61	A	X		X		X	X	X	5
K7x41A	K	7x41	A	X	nd	nd	nd	nd	nd	nd	nd
M7x44A	M	7x44	A		X	X					2
W7x55A	W	7x55	A		X	X	X	X			4
W8x54A	W	8x54	A		X	X		X	X	X	5
Effect:				22	12	16	9	15	15	21	Avg: 4
Effect (%):				68.75	46.1538	61.5385	34.6154	57.6923	57.6923	80.7692

## Sheet: Surf_expr
Mutant	Surf. expr.	Effect (20% reduction)
wt	100
T1x50A	125.8
T1x53A	77.46	X
Y2x39A	87.69
C2x50A	39.55	X
Y2x51A	40.89	X
F3x29A	79.85	X
Y3x33A	10.85	X
M3x37A	59.1	X
W3x43A	80.46
V3x44A	67.3	X
W3x50A	12.67	X
L3x52A	45.88	X
F4x45A	31.81	X
V45x52A	67.44	X
F5x46A	14.96	X
V5x47A	22.95	X
L5x48A	45.08	X
P5x50A	11.05	X
G5x58A	37.17	X
L5x62A	90.42
G5x65A	55.63	X
M6x30A	87.08
R6x32A	68.35	X
G6x34A	86.42
Y6x51A	66.78	X
L6x52A	91.42
Y6x53A	33.3	X
W6x61A	43.91	X
K7x41A	11.19	X
M7x44A	88.13
W7x55A	100.4
W8x54A	83.53

## Sheet: DVL_shift
Mutant	% mean	Effect (50% incr/decr)
wt	100
T1x50A	2.22292	X
T1x53A	1.93958	X
Y2x39A	1.35278	X
C2x50A	88.6
Y2x51A	102.3
F3x29A	105.7
M3x37A	98.69
W3x43A	126.9
V3x44A	136.3
L3x52A	80.65
F4x45A	45.07	X
V45x52A	109
L5x48A	93.73
G5x58A	128.2
L5x62A	213	X
G5x65A	174.6	X
M6x30A	75.26
R6x32A	28.22	X
G6x34A	173.1	X
Y6x51A	131.4
L6x52A	173.5	X
Y6x53A	97.23
W6x61A	117.2
M7x44A	162.5	X
W7x55A	24.7	X
W8x54A	40.02	X

## Sheet: TOPFlash
Mutant	% mean	Effect (49% reduction)
wt	100
T1x50A	30.08	X
T1x53A	30.16	X
Y2x39A	10.7	X
C2x50A	114.7
Y2x51A	108.1
F3x29A	87.37
M3x37A	75.6
W3x43A	61.66
V3x44A	56.55	X
L3x52A	48.78	X
F4x45A	63.6
V45x52A	50.5	X
L5x48A	76.33
G5x58A	98.44
L5x62A	34.19	X
G5x65A	94.29
M6x30A	28.01	X
R6x32A	-3.18	X
G6x34A	50.64	X
Y6x51A	64.02
L6x52A	38	X
Y6x53A	50.27	X
W6x61A	41.48	X
M7x44A	37.49	X
W7x55A	19.22	X
W8x54A	37.84	X

## Sheet: DEP_recr_logBRET50
Mutant	log BRET	Effect (+/- 0.4)
wt	2.59
T1x50A	3.22	X
T1x53A	3.13	X
Y2x39A	3.39	X
C2x50A	2.82
Y2x51A	2.67
F3x29A	2.51
M3x37A	3.03	X
W3x43A	2.61
V3x44A	2.49
L3x52A	2.83
F4x45A	3.07	X
V45x52A	2.53
L5x48A	2.72
G5x58A	2.55
L5x62A	2.44
G5x65A	2.39
M6x30A	3.2	X
R6x32A	4.11	X
G6x34A	2.43
Y6x51A	2.51
L6x52A	2.72
Y6x53A	3.11	X
W6x61A	2.72
M7x44A	2.19
W7x55A	3.42	X
W8x54A	2.93

## Sheet: DEP_recr_BRETmax
Mutant	BRETmax	Effect (+/- 0.03)
wt	0.226
T1x50A	0.216
T1x53A	0.187	X
Y2x39A	0.175	X
C2x50A	0.119	X
Y2x51A	0.145	X
F3x29A	0.191	X
M3x37A	0.163	X
W3x43A	0.218
V3x44A	0.204
L3x52A	0.177	X
F4x45A	0.138	X
V45x52A	0.191	X
L5x48A	0.158	X
G5x58A	0.212
L5x62A	0.238
G5x65A	0.253
M6x30A	0.209
R6x32A	0.149	X
G6x34A	0.227
Y6x51A	0.197
L6x52A	0.225
Y6x53A	0.131	X
W6x61A	0.143	X
M7x44A	0.218
W7x55A	0.191	X
W8x54A	0.188	X

## Sheet: Gq_4A
Mutant	% BRET	Effect (+/- 4%)
wt	110.7
T1x50A	111
T1x53A	105.9	X
Y2x39A	108.8
C2x50A	101.4	X
Y2x51A	101.1	X
F3x29A	108.2
M3x37A	103.2	X
W3x43A	108.9
V3x44A	106.9
L3x52A	103.4	X
F4x45A	102.2	X
V45x52A	104.9	X
L5x48A	102.4	X
G5x58A	106.2	X
L5x62A	113.3
G5x65A	115.6	X
M6x30A	111.6
R6x32A	106.5	X
G6x34A	108.9
Y6x51A	106.3	X
L6x52A	109.3
Y6x53A	100.4	X
W6x61A	102.8	X
M7x44A	107.8
W7x55A	111
W8x54A	105.1	X

## Sheet: Conf_sensor
Mutant	% BRET	Effect (+/- 0.4)
wt	0.051
T1x50A	0.056	X
T1x53A	0.069	X
Y2x39A	0.056	X
C2x50A	0.08	X
Y2x51A	0.07	X
F3x29A	0.056	X
M3x37A	0.068	X
W3x43A	0.062	X
V3x44A	0.063	X
L3x52A	0.073	X
F4x45A	0.075	X
V45x52A	0.061	X
L5x48A	0.075	X
G5x58A	0.063	X
L5x62A	0.053
G5x65A	0.058	X
M6x30A	0.054
R6x32A	0.056	X
G6x34A	0.056	X
Y6x51A	0.062	X
L6x52A	0.053
Y6x53A	0.106	X
W6x61A	0.077	X
M7x44A	0.05
W7x55A	0.054
W8x54A	0.065	X
