# Supplementary material for: Pathway selectivity in Frizzleds is achieved by conserved micro-switches defining pathway-determining, active conformations
Source: Nat Commun. 2023 Jul 29;14:4573. doi: 10.1038/s41467-023-40213-0 (PMC10387068; doi:10.1038/s41467-023-40213-0)
Supplement: Supplementary file 6 — Dataset 3 [file 41467_2023_40213_MOESM6_ESM.zip]

Archive with 9 entries (8 files):
- Supplementary-Data_getcontacts/
- Supplementary-Data_getcontacts/getcontacts_fingerprint_ar_cutoff40.tsv
- Supplementary-Data_getcontacts/getcontacts_fingerprint_hbsb_cutoff40.tsv
- Supplementary-Data_getcontacts/getcontacts_fingerprint_hbss_cutoff40.tsv
- Supplementary-Data_getcontacts/getcontacts_fingerprint_sb_cutoff40.tsv
- Supplementary-Data_getcontacts/per-rep_getcontacts_fingerprint_ar_cutoff40_5th-step.tsv
- Supplementary-Data_getcontacts/per-rep_getcontacts_fingerprint_hbsb_cutoff40_5th-step.tsv
- Supplementary-Data_getcontacts/per-rep_getcontacts_fingerprint_hbss_cutoff40_5th-step.tsv
- Supplementary-Data_getcontacts/per-rep_getcontacts_fingerprint_sb_cutoff40_5th-step.tsv
