# Supplementary material for: Pathway selectivity in Frizzleds is achieved by conserved micro-switches defining pathway-determining, active conformations
Source: Nat Commun. 2023 Jul 29;14:4573. doi: 10.1038/s41467-023-40213-0 (PMC10387068; doi:10.1038/s41467-023-40213-0)
Supplement: Supplementary file 6 — Dataset 3 [file 41467_2023_40213_MOESM6_ESM.zip › Supplementary-Data_getcontacts/getcontacts_fingerprint_ar_cutoff40.tsv]

Predicted aromatic interactions (cation-pi, pi-stacking, t-stacking) with at least 40% frequency for at least one of the mutants determined over all three replica using getcontacts (https://getcontacts.github.io/).
		wt	R6x32A	W7x55A	L5x62A	G5x65A	C2x50A	Y2x51A	Y6x53A
12x50	8x49	0.005	0.045	0.405	0.029	0.001	0.0	0.103	0.001
6x32	7x55	0.546	0.0	0.0	0.337	0.62	0.347	0.198	0.409
3x43	6x40	0.319	0.281	0.454	0.535	0.257	0.266	0.234	0.252
2x46	3x42	0.421	0.154	0.263	0.418	0.218	0.246	0.393	0.203
2x46	4x46	0.533	0.245	0.912	0.872	0.737	0.919	0.623	0.422
302:EL1	304:EL1	0.535	0.5	0.485	0.489	0.728	0.574	0.542	0.337
12x49	12x50	0.246	0.455	0.331	0.329	0.758	0.461	0.407	0.624
6x51	7x41	0.643	0.694	0.456	0.71	0.621	0.619	0.63	0.771
223:L	293:EL1	0.383	0.819	0.794	0.789	0.634	0.722	0.861	0.824
1x29	223:L	0.538	0.821	0.842	0.822	0.741	0.864	0.765	0.739
7x41	7x42	0.899	0.874	0.937	0.881	0.908	0.94	0.845	0.932
6x56	6x57	0.969	0.999	0.795	0.886	0.841	0.993	0.901	0.662
