# Supplementary material for: Pathway selectivity in Frizzleds is achieved by conserved micro-switches defining pathway-determining, active conformations
Source: Nat Commun. 2023 Jul 29;14:4573. doi: 10.1038/s41467-023-40213-0 (PMC10387068; doi:10.1038/s41467-023-40213-0)
Supplement: Supplementary file 6 — Dataset 3 [file 41467_2023_40213_MOESM6_ESM.zip › Supplementary-Data_getcontacts/getcontacts_fingerprint_hbsb_cutoff40.tsv]

Predicted H-bonds between side-chain and backbone with at least 40% frequency for at least one of the mutants determined over all three replica using getcontacts (https://getcontacts.github.io/).
		wt	R6x32A	W7x55A	L5x62A	G5x65A	C2x50A	Y2x51A	Y6x53A
3x50	5x62	0.769	0.373	0.512	0.0	0.013	0.645	0.608	0.548
2x51	2x55	0.966	0.971	0.977	0.967	0.97	0.964	0.0	0.979
1x46	7x50	0.49	0.166	0.062	0.171	0.045	0.037	0.084	0.043
1x46	7x53	0.509	0.139	0.015	0.16	0.007	0.009	0.096	0.029
6x34	6x37	0.052	0.098	0.079	0.433	0.106	0.106	0.03	0.068
7x56	8x50	0.452	0.168	0.508	0.041	0.12	0.013	0.503	0.276
220:L	307:EL1	0.54	0.913	0.694	0.545	0.914	0.876	0.817	0.406
1x35	7x39	0.681	0.772	0.315	0.789	0.419	0.374	0.869	0.676
383:EL2	394:EL2	0.407	0.38	0.264	0.073	0.699	0.321	0.144	0.23
12x47	2x42	0.609	0.897	0.812	0.645	0.965	0.869	0.446	0.941
1x49	1x53	0.904	0.861	0.978	0.792	0.902	0.646	0.918	0.824
6x37	6x41	0.784	0.762	0.643	0.892	0.887	0.925	0.659	0.887
6x33	6x37	0.969	0.951	0.966	0.625	0.948	0.939	0.982	0.965
382:EL2	394:EL2	0.836	0.806	0.654	0.976	0.719	0.848	0.912	0.999
382:EL2	395:EL2	0.804	0.819	0.429	0.938	0.722	0.949	0.918	0.996
1x25	1x28	0.9	0.996	0.643	0.969	0.939	0.933	0.662	0.905
3x35	3x39	0.598	0.812	0.846	0.813	0.846	0.887	0.752	0.873
222:L	293:EL1	0.576	0.955	0.912	0.912	0.861	0.852	0.871	0.802
4x50	4x54	0.917	0.9	0.823	0.911	0.802	0.867	0.873	0.877
3x43	5x54	0.91	0.924	0.795	0.717	0.902	0.911	0.806	0.885
4x55	4x59	0.949	0.963	0.963	0.979	0.967	0.966	0.939	0.96
6x41	6x45	0.953	0.969	0.94	0.957	0.976	0.954	0.93	0.962
3x45	3x49	0.931	0.981	0.97	0.986	0.983	0.98	0.988	0.996
1x36	1x40	0.97	0.991	0.941	0.976	0.967	0.968	0.978	0.991
1x44	1x48	0.999	0.999	0.978	0.999	0.994	0.999	0.981	0.958
1x43	1x47	0.998	0.998	0.999	0.999	0.999	0.998	0.997	0.999
3x33	5x46	0.998	0.999	0.999	0.999	0.999	0.999	0.998	0.998
5x55	5x59	0.988	0.989	0.99	0.979	0.988	0.989	0.991	0.989
4x53	4x57	0.982	0.995	0.98	0.992	0.988	0.981	0.968	0.981
1x45	1x49	0.996	0.926	0.979	0.916	0.921	0.976	0.914	0.937
2x61	387:EL2	0.984	0.918	0.978	0.942	0.931	0.984	0.987	0.988
12x50	2x42	0.886	0.958	0.857	0.885	0.999	0.941	0.717	0.984
7x47	7x51	0.932	0.951	0.948	0.939	0.985	0.979	0.772	0.985
3x43	3x47	0.791	0.906	0.921	0.87	0.897	0.894	0.793	0.815
384:EL2	386:EL2	0.844	0.911	0.926	0.952	0.958	0.942	0.928	0.804
384:EL2	387:EL2	0.772	0.863	0.902	0.919	0.929	0.896	0.893	0.813
8x54	8x58	0.798	0.735	0.824	0.876	0.855	0.834	0.878	0.929
5x64	5x68	0.821	0.832	0.876	0.773	0.885	0.88	0.925	0.935
483:EL3	6x62	0.866	0.819	0.974	0.784	0.882	0.909	0.877	0.89
304:EL1	305:EL1	0.967	0.877	0.973	0.614	0.987	0.984	0.76	0.433
213:L	6x62	0.906	0.761	0.911	0.438	0.836	0.81	0.812	0.678
7x48	7x52	0.454	0.584	0.856	0.72	0.54	0.814	0.709	0.758
393:EL2	6x58	0.292	0.333	0.069	0.366	0.249	0.598	0.381	0.774
12x49	8x49	0.013	0.069	0.431	0.001	0.003	0.002	0.08	0.001
12x51	2x41	0.096	0.258	0.439	0.205	0.167	0.115	0.307	0.074
8x49	8x53	0.169	0.074	0.089	0.279	0.102	0.279	0.467	0.128
212:L	218:L	0.592	0.457	0.391	0.261	0.529	0.29	0.398	0.544
2x44	2x48	0.397	0.469	0.81	0.49	0.768	0.708	0.496	0.572
1x46	1x50	0.745	0.651	0.457	0.417	0.603	0.503	0.643	0.292
394:EL2	6x58	0.164	0.282	0.214	0.464	0.241	0.094	0.425	0.252
8x47	8x49	0.28	0.316	0.19	0.256	0.18	0.413	0.209	0.103
214:L	483:EL3	0.213	0.306	0.245	0.165	0.288	0.447	0.234	0.268
8x47	8x50	0.474	0.431	0.686	0.562	0.413	0.475	0.388	0.372
299:EL1	302:EL1	0.427	0.355	0.316	0.394	0.323	0.264	0.298	0.049
5x70	5x74	0.536	0.426	0.537	0.49	0.45	0.321	0.498	0.298
211:L	213:L	0.514	0.471	0.457	0.383	0.471	0.511	0.433	0.245
2x39	4x35	0.399	0.346	0.448	0.412	0.391	0.431	0.338	0.276
3x36	3x40	0.416	0.279	0.277	0.407	0.371	0.32	0.355	0.289
8x61	8x63	0.192	0.562	0.25	0.506	0.392	0.442	0.304	0.285
299:EL1	301:EL1	0.302	0.421	0.286	0.548	0.359	0.397	0.451	0.426
12x48	1x57	0.346	0.353	0.275	0.426	0.412	0.516	0.459	0.467
1x28	7x35	0.424	0.709	0.216	0.69	0.376	0.557	0.248	0.421
224:L	226:L	0.369	0.547	0.213	0.612	0.428	0.651	0.429	0.586
1x42	1x46	0.333	0.607	0.359	0.657	0.703	0.566	0.71	0.848
383:EL2	395:EL2	0.459	0.548	0.465	0.741	0.67	0.842	0.713	0.507
382:EL2	393:EL2	0.576	0.484	0.26	0.658	0.512	0.613	0.617	0.787
1x26	1x30	0.604	0.627	0.45	0.694	0.66	0.632	0.428	0.586
5x39	5x41	0.606	0.483	0.511	0.699	0.601	0.618	0.592	0.692
5x39	5x42	0.589	0.663	0.704	0.603	0.651	0.592	0.651	0.511
1x29	1x33	0.666	0.488	0.672	0.615	0.649	0.558	0.664	0.615
