# Supplementary material for: Pathway selectivity in Frizzleds is achieved by conserved micro-switches defining pathway-determining, active conformations
Source: Nat Commun. 2023 Jul 29;14:4573. doi: 10.1038/s41467-023-40213-0 (PMC10387068; doi:10.1038/s41467-023-40213-0)
Supplement: Supplementary file 6 — Dataset 3 [file 41467_2023_40213_MOESM6_ESM.zip › Supplementary-Data_getcontacts/getcontacts_fingerprint_hbss_cutoff40.tsv]

Predicted H-bonds between side-chains with at least 40% frequency for at least one of the mutants determined over all three replica using getcontacts (https://getcontacts.github.io/).
		wt	R6x32A	W7x55A	L5x62A	G5x65A	C2x50A	Y2x51A	Y6x53A
1x25	1x28	0.811	0.974	0.617	0.953	0.905	0.901	0.598	0.853
384:EL2	7x42	0.658	0.768	0.928	0.827	0.71	0.894	0.91	0.854
6x54	7x41	0.925	0.923	0.952	0.918	0.915	0.961	0.95	0.958
4x46	4x50	0.402	0.106	0.643	0.788	0.617	0.875	0.361	0.162
382:EL2	394:EL2	0.315	0.454	0.57	0.746	0.071	0.413	0.663	0.617
8x49	8x52	0.692	0.244	0.413	0.559	0.507	0.645	0.654	0.635
2x51	6x40	0.509	0.659	0.816	0.72	0.835	0.804	0.0	0.81
1x50	7x52	0.405	0.104	0.004	0.151	0.001	0.007	0.065	0.038
5x44	6x55	0.449	0.417	0.713	0.429	0.645	0.703	0.359	0.833
6x54	6x58	0.616	0.502	0.531	0.239	0.422	0.786	0.275	0.519
2x41	7x55	0.015	0.024	0.0	0.163	0.309	0.012	0.415	0.115
489:EL3	490:EL3	0.446	0.283	0.192	0.46	0.256	0.531	0.04	0.193
308:EL1	4x64	0.106	0.154	0.219	0.09	0.457	0.284	0.086	0.134
224:L	226:L	0.327	0.519	0.212	0.374	0.291	0.492	0.284	0.437
12x49	2x41	0.278	0.179	0.323	0.235	0.429	0.414	0.266	0.511
2x39	3x49	0.301	0.271	0.356	0.388	0.592	0.325	0.107	0.539
12x49	1x57	0.369	0.367	0.424	0.346	0.141	0.25	0.284	0.211
212:L	6x62	0.244	0.291	0.348	0.191	0.223	0.425	0.224	0.307
6x58	6x62	0.219	0.249	0.348	0.481	0.337	0.074	0.285	0.247
209:L	308:EL1	0.258	0.243	0.262	0.674	0.485	0.204	0.298	0.433
207:L	304:EL1	0.256	0.22	0.02	0.086	0.42	0.063	0.153	0.476
1x53	8x54	0.553	0.274	0.326	0.164	0.524	0.226	0.333	0.326
2x48	7x52	0.526	0.457	0.122	0.265	0.433	0.163	0.224	0.225
4x43	4x46	0.201	0.532	0.088	0.1	0.202	0.057	0.153	0.35
2x39	4x46	0.468	0.484	0.102	0.084	0.219	0.12	0.24	0.309
1x57	8x53	0.39	0.146	0.641	0.03	0.08	0.116	0.094	0.148
2x41	8x49	0.0	0.097	0.469	0.0	0.001	0.0	0.133	0.0
