# Supplementary material for: Pathway selectivity in Frizzleds is achieved by conserved micro-switches defining pathway-determining, active conformations
Source: Nat Commun. 2023 Jul 29;14:4573. doi: 10.1038/s41467-023-40213-0 (PMC10387068; doi:10.1038/s41467-023-40213-0)
Supplement: Supplementary file 6 — Dataset 3 [file 41467_2023_40213_MOESM6_ESM.zip › Supplementary-Data_getcontacts/getcontacts_fingerprint_sb_cutoff40.tsv]

Predicted salt bridges with at least 40% frequency for at least one of the mutants determined over all three replica using getcontacts (https://getcontacts.github.io/).
		wt	R6x32A	W7x55A	L5x62A	G5x65A	C2x50A	Y2x51A	Y6x53A
6x54	7x41	0.947	0.949	0.97	0.942	0.959	0.979	0.963	0.972
8x49	8x52	0.705	0.248	0.418	0.566	0.514	0.656	0.663	0.643
6x54	6x58	0.711	0.531	0.575	0.258	0.525	0.822	0.352	0.542
2x41	8x49	0.0	0.099	0.47	0.0	0.001	0.001	0.134	0.001
489:EL3	490:EL3	0.504	0.326	0.225	0.496	0.286	0.584	0.063	0.22
12x49	2x41	0.284	0.181	0.323	0.237	0.432	0.415	0.269	0.512
5x73	6x27	0.292	0.186	0.088	0.416	0.238	0.238	0.284	0.189
12x49	1x57	0.353	0.349	0.411	0.331	0.135	0.244	0.253	0.198
347:IL2	6x27	0.282	0.415	0.173	0.248	0.087	0.272	0.239	0.284
6x58	6x62	0.217	0.249	0.365	0.492	0.338	0.074	0.288	0.257
209:L	308:EL1	0.262	0.246	0.268	0.683	0.491	0.208	0.302	0.444
