# Supplementary material for: Pathway selectivity in Frizzleds is achieved by conserved micro-switches defining pathway-determining, active conformations
Source: Nat Commun. 2023 Jul 29;14:4573. doi: 10.1038/s41467-023-40213-0 (PMC10387068; doi:10.1038/s41467-023-40213-0)
Supplement: Supplementary file 6 — Dataset 3 [file 41467_2023_40213_MOESM6_ESM.zip › Supplementary-Data_getcontacts/per-rep_getcontacts_fingerprint_ar_cutoff40_5th-step.tsv]

Predicted aromatic interactions (cation-pi, pi-stacking, t-stacking) with at least 40% frequency for at least one of the replica determined per replica using each 5th frame using getcontacts (https://getcontacts.github.io/).
		wt:r1	wt:r2	wt:r3	R6x32A:r1	R6x32A:r2	R6x32A:r3	W7x55A:r1	W7x55A:r2	W7x55A:r3	L5x62A:r1	L5x62A:r2	L5x62A:r3	G5x65A:r1	G5x65A:r2	G5x65A:r3	C2x50A:r1	C2x50A:r2	C2x50A:r3	Y2x51A:r1	Y2x51A:r2	Y2x51A:r3	Y6x53A:r1	Y6x53A:r2	Y6x53A:r3
12x49	12x50	0.122	0.001	0.608	0.59	0.528	0.261	0.985	0.005	0.006	0.149	0.244	0.589	0.899	0.849	0.532	0.002	0.74	0.63	0.007	0.696	0.505	0.941	0.507	0.413
6x32	7x55	0.182	0.966	0.507	0.0	0.0	0.0	0.0	0.0	0.0	0.045	0.508	0.437	0.447	0.656	0.744	0.365	0.485	0.173	0.19	0.375	0.031	0.214	0.422	0.588
207:L	304:EL1	0.009	0.37	0.29	0.052	0.648	0.019	0.77	0.02	0.0	0.04	0.008	0.468	0.584	0.005	0.038	0.548	0.0	0.359	0.004	0.05	0.027	0.012	0.451	0.023
3x43	6x40	0.182	0.436	0.331	0.249	0.318	0.244	0.607	0.39	0.36	0.544	0.506	0.547	0.281	0.251	0.251	0.261	0.357	0.201	0.419	0.184	0.094	0.232	0.207	0.287
2x46	3x42	0.256	0.805	0.182	0.153	0.167	0.171	0.313	0.236	0.208	0.682	0.318	0.262	0.121	0.156	0.33	0.389	0.135	0.227	0.248	0.284	0.637	0.163	0.169	0.27
12x50	8x49	0.012	0.0	0.001	0.0	0.0	0.132	0.0	0.685	0.539	0.0	0.087	0.0	0.0	0.003	0.0	0.0	0.0	0.0	0.309	0.0	0.0	0.0	0.0	0.003
4x56	5x46	0.27	0.091	0.285	0.125	0.289	0.182	0.158	0.464	0.1	0.09	0.084	0.074	0.288	0.104	0.149	0.103	0.131	0.158	0.095	0.189	0.482	0.412	0.119	0.105
304:EL1	307:EL1	0.309	0.098	0.137	0.2	0.02	0.138	0.028	0.367	0.107	0.061	0.264	0.273	0.03	0.261	0.051	0.044	0.069	0.121	0.096	0.083	0.506	0.049	0.085	0.615
227:L	7x35	0.413	0.127	0.093	0.111	0.14	0.071	0.002	0.083	0.228	0.114	0.097	0.329	0.121	0.495	0.298	0.264	0.192	0.17	0.412	0.06	0.324	0.089	0.162	0.218
497:EL3	7x35	0.024	0.011	0.043	0.014	0.001	0.005	0.004	0.004	0.0	0.01	0.008	0.012	0.002	0.001	0.001	0.001	0.034	0.001	0.735	0.008	0.0	0.0	0.038	0.034
227:L	497:EL3	0.037	0.029	0.56	0.039	0.006	0.05	0.038	0.041	0.262	0.16	0.027	0.171	0.023	0.149	0.229	0.067	0.041	0.018	0.011	0.103	0.001	0.007	0.105	0.287
207:L	302:EL1	0.026	0.11	0.078	0.402	0.105	0.037	0.05	0.029	0.0	0.026	0.021	0.059	0.055	0.135	0.133	0.021	0.0	0.188	0.033	0.216	0.002	0.309	0.03	0.278
1x29	293:EL1	0.421	0.025	0.136	0.005	0.038	0.017	0.077	0.054	0.027	0.008	0.02	0.06	0.032	0.134	0.072	0.061	0.081	0.084	0.168	0.25	0.066	0.013	0.037	0.318
6x58	6x61	0.063	0.0	0.029	0.051	0.008	0.089	0.0	0.007	0.007	0.001	0.005	0.005	0.014	0.015	0.441	0.004	0.005	0.0	0.112	0.081	0.008	0.034	0.005	0.02
2x46	4x46	0.305	0.317	0.981	0.302	0.27	0.189	0.857	0.898	0.978	0.731	0.917	0.972	0.681	0.988	0.527	0.964	0.992	0.794	0.767	0.432	0.677	0.415	0.345	0.498
302:EL1	304:EL1	0.939	0.515	0.148	0.6	0.229	0.666	0.459	0.923	0.073	0.713	0.344	0.414	0.528	0.825	0.83	0.532	0.506	0.689	0.631	0.461	0.542	0.317	0.496	0.162
6x51	7x41	0.776	0.508	0.634	0.678	0.692	0.722	0.503	0.534	0.378	0.631	0.708	0.774	0.521	0.764	0.614	0.633	0.555	0.662	0.53	0.605	0.778	0.804	0.586	0.918
223:L	293:EL1	0.054	0.386	0.731	0.818	0.802	0.849	0.697	0.806	0.879	0.832	0.831	0.713	0.901	0.258	0.735	0.849	0.738	0.59	0.842	0.85	0.876	0.89	0.781	0.825
1x29	223:L	0.224	0.891	0.456	0.768	0.841	0.859	0.698	0.85	0.956	0.807	0.885	0.796	0.672	0.7	0.834	0.788	0.881	0.921	0.857	0.683	0.734	0.785	0.636	0.753
6x56	6x57	0.914	0.998	0.992	0.999	0.997	0.997	1.0	0.375	0.999	0.997	0.674	0.98	0.997	0.997	0.533	0.987	0.999	0.994	0.978	0.998	0.736	0.688	0.956	0.337
7x41	7x42	0.977	0.853	0.86	0.917	0.953	0.77	0.979	0.841	0.994	0.867	0.843	0.925	0.906	0.791	0.996	0.967	0.906	0.947	0.867	0.769	0.921	0.898	0.934	0.971
