# Supplementary material for: Pathway selectivity in Frizzleds is achieved by conserved micro-switches defining pathway-determining, active conformations
Source: Nat Commun. 2023 Jul 29;14:4573. doi: 10.1038/s41467-023-40213-0 (PMC10387068; doi:10.1038/s41467-023-40213-0)
Supplement: Supplementary file 6 — Dataset 3 [file 41467_2023_40213_MOESM6_ESM.zip › Supplementary-Data_getcontacts/per-rep_getcontacts_fingerprint_hbsb_cutoff40_5th-step.tsv]

Predicted H-bonds between side-chain and backbone with at least 40% frequency for at least one of the replica determined per replica using each 5th frame using getcontacts (https://getcontacts.github.io/).
		wt:r1	wt:r2	wt:r3	R6x32A:r1	R6x32A:r2	R6x32A:r3	W7x55A:r1	W7x55A:r2	W7x55A:r3	L5x62A:r1	L5x62A:r2	L5x62A:r3	G5x65A:r1	G5x65A:r2	G5x65A:r3	C2x50A:r1	C2x50A:r2	C2x50A:r3	Y2x51A:r1	Y2x51A:r2	Y2x51A:r3	Y6x53A:r1	Y6x53A:r2	Y6x53A:r3
3x50	5x62	0.668	0.878	0.78	0.318	0.444	0.327	0.252	0.476	0.82	0.0	0.0	0.0	0.025	0.009	0.011	0.718	0.905	0.319	0.706	0.431	0.702	0.32	0.426	0.909
1x35	7x39	0.186	0.965	0.901	0.792	0.679	0.831	0.233	0.684	0.043	0.954	0.932	0.489	0.89	0.367	0.0	0.283	0.454	0.375	0.926	0.791	0.883	0.934	0.395	0.688
393:EL2	6x58	0.06	0.697	0.116	0.217	0.295	0.487	0.017	0.01	0.182	0.339	0.588	0.182	0.001	0.708	0.034	0.54	0.614	0.641	0.182	0.876	0.091	0.68	0.916	0.722
224:L	226:L	0.101	0.906	0.098	0.447	0.408	0.795	0.104	0.515	0.02	0.378	0.776	0.696	0.466	0.794	0.022	0.536	0.594	0.81	0.128	0.844	0.313	0.769	0.82	0.145
1x28	7x35	0.21	0.938	0.126	0.858	0.536	0.723	0.03	0.581	0.031	0.812	0.866	0.394	0.821	0.298	0.002	0.457	0.539	0.671	0.0	0.733	0.005	0.744	0.474	0.05
2x51	2x55	0.964	0.968	0.965	0.968	0.965	0.974	0.985	0.98	0.969	0.968	0.988	0.954	0.969	0.978	0.966	0.959	0.978	0.96	0.0	0.0	0.0	0.987	0.977	0.983
383:EL2	394:EL2	0.482	0.133	0.606	0.453	0.017	0.653	0.132	0.126	0.529	0.13	0.051	0.028	0.774	0.905	0.416	0.045	0.584	0.339	0.2	0.114	0.101	0.047	0.01	0.646
212:L	218:L	0.58	0.369	0.823	0.743	0.581	0.053	0.761	0.02	0.4	0.582	0.158	0.034	0.769	0.275	0.555	0.558	0.178	0.138	0.908	0.222	0.066	0.731	0.008	0.897
220:L	307:EL1	0.0	0.683	0.942	0.893	0.891	0.932	0.906	0.366	0.818	0.903	0.277	0.463	0.922	0.888	0.924	0.818	0.937	0.877	0.906	0.872	0.663	0.249	0.319	0.649
1x42	1x46	0.621	0.142	0.23	0.381	0.809	0.629	0.284	0.103	0.686	0.972	0.588	0.423	0.811	0.411	0.888	0.246	0.487	0.958	0.595	0.626	0.902	0.896	0.755	0.887
304:EL1	305:EL1	0.999	0.984	0.918	0.971	0.823	0.844	0.994	0.998	0.93	0.953	0.073	0.822	0.964	0.997	0.994	0.967	0.992	0.983	0.996	0.756	0.529	0.341	0.136	0.83
383:EL2	395:EL2	0.455	0.639	0.279	0.001	0.89	0.74	0.87	0.142	0.374	0.645	0.774	0.786	0.822	0.299	0.918	0.922	0.873	0.723	0.779	0.681	0.676	0.698	0.828	0.0
7x56	8x50	0.004	0.91	0.435	0.407	0.014	0.08	0.554	0.434	0.503	0.085	0.01	0.015	0.314	0.0	0.05	0.001	0.038	0.0	0.794	0.419	0.295	0.729	0.024	0.076
394:EL2	6x58	0.266	0.12	0.091	0.271	0.069	0.529	0.494	0.113	0.027	0.275	0.566	0.564	0.103	0.087	0.525	0.05	0.033	0.207	0.093	0.707	0.48	0.081	0.039	0.649
7x48	7x52	0.729	0.253	0.374	0.522	0.698	0.521	0.957	0.72	0.891	0.903	0.63	0.624	0.655	0.054	0.912	0.908	0.554	0.98	0.674	0.773	0.676	0.753	0.936	0.577
1x25	1x28	0.774	0.997	0.926	0.996	0.995	0.998	0.018	0.996	0.909	0.999	0.984	0.922	0.997	0.926	0.891	0.825	0.97	0.997	0.919	0.858	0.206	0.999	0.976	0.734
12x47	2x42	0.859	0.002	0.973	0.83	0.921	0.923	0.559	0.962	0.914	0.314	0.736	0.884	0.94	0.986	0.969	0.868	0.969	0.758	0.381	0.497	0.449	0.989	0.956	0.881
213:L	6x62	0.928	0.871	0.901	0.534	0.908	0.817	0.919	0.919	0.914	0.734	0.51	0.068	0.945	0.736	0.829	0.778	0.813	0.864	0.899	0.691	0.843	0.339	0.751	0.909
1x49	1x53	0.76	1.0	0.965	0.814	0.882	0.893	0.997	0.959	0.974	0.758	0.922	0.691	0.998	0.807	0.908	0.739	0.747	0.462	0.998	0.845	0.906	0.998	0.585	0.866
382:EL2	395:EL2	0.89	0.917	0.602	0.683	0.991	0.787	0.867	0.007	0.415	0.838	0.994	0.979	0.616	0.755	0.788	0.976	0.911	0.956	0.983	0.823	0.949	0.995	0.995	1.0
382:EL2	394:EL2	0.9	0.918	0.688	0.828	0.985	0.618	0.948	0.368	0.638	0.954	0.988	0.99	0.734	0.629	0.794	0.969	0.708	0.878	0.905	0.876	0.965	0.999	0.998	1.0
3x43	5x54	0.904	0.916	0.924	0.919	0.91	0.955	0.568	0.901	0.928	0.478	0.842	0.83	0.911	0.887	0.908	0.914	0.909	0.925	0.893	0.68	0.835	0.848	0.894	0.915
6x37	6x41	0.924	0.605	0.819	0.577	0.783	0.939	0.295	0.728	0.912	0.809	0.908	0.953	0.923	0.92	0.825	0.968	0.926	0.864	0.335	0.767	0.893	0.851	0.892	0.918
222:L	293:EL1	0.626	0.513	0.616	0.973	0.935	0.955	0.898	0.904	0.944	0.98	0.976	0.767	0.974	0.715	0.894	0.956	0.864	0.737	0.804	0.973	0.84	0.866	0.744	0.789
3x35	3x39	0.871	0.299	0.645	0.721	0.859	0.826	0.857	0.784	0.89	0.882	0.82	0.753	0.789	0.85	0.896	0.853	0.894	0.916	0.709	0.853	0.703	0.965	0.875	0.778
8x54	8x58	0.804	0.839	0.781	0.68	0.88	0.615	0.634	0.916	0.914	0.865	0.855	0.891	0.756	0.917	0.902	0.625	0.937	0.936	0.859	0.887	0.886	0.915	0.952	0.928
4x50	4x54	0.898	0.959	0.895	0.839	0.918	0.943	0.914	0.663	0.89	0.939	0.901	0.89	0.634	0.873	0.903	0.866	0.917	0.829	0.952	0.809	0.864	0.896	0.906	0.83
12x50	2x42	0.923	0.751	0.984	0.93	0.969	0.974	0.597	0.999	0.977	0.905	0.829	0.92	0.996	0.998	1.0	1.0	1.0	0.822	0.475	0.762	0.912	1.0	0.976	0.98
7x47	7x51	0.974	0.898	0.936	0.926	0.943	0.993	0.984	0.875	0.99	0.868	0.964	0.977	0.98	0.994	0.987	0.952	0.994	0.987	0.529	0.828	0.961	0.986	0.989	0.986
1x45	1x49	0.996	0.995	0.995	0.995	0.792	0.983	0.985	0.974	0.982	0.99	0.797	0.971	0.999	0.992	0.783	0.948	0.997	0.984	0.995	0.975	0.771	0.994	0.942	0.874
2x61	387:EL2	0.975	0.978	0.999	0.854	0.983	0.911	0.982	0.976	0.986	0.902	0.924	0.983	0.854	0.951	0.989	0.979	0.986	0.982	0.997	0.98	0.978	0.986	0.988	0.991
6x41	6x45	0.941	0.935	0.975	0.948	0.989	0.973	0.914	0.956	0.964	0.927	0.984	0.957	0.994	0.986	0.944	0.976	0.985	0.899	0.943	0.947	0.907	0.971	0.95	0.97
4x55	4x59	0.965	0.937	0.92	0.97	0.953	0.962	0.977	0.923	0.984	0.975	0.978	0.979	0.96	0.952	0.979	0.964	0.956	0.97	0.913	0.945	0.961	0.936	0.981	0.958
3x45	3x49	0.811	0.982	0.999	0.978	0.961	0.994	0.93	0.979	0.985	0.989	0.984	0.988	0.969	0.993	0.978	0.996	0.983	0.958	0.995	0.978	0.997	0.998	0.993	0.995
1x36	1x40	0.986	0.953	0.971	0.989	0.999	0.985	0.9	0.965	0.955	0.997	0.936	0.997	0.944	0.974	0.982	0.997	0.936	0.972	0.996	0.967	0.969	0.98	0.996	0.998
1x44	1x48	1.0	0.998	0.999	1.0	0.999	0.999	0.934	0.999	1.0	0.999	1.0	0.999	0.999	0.999	0.983	0.998	1.0	0.998	0.999	0.999	0.946	0.998	0.882	0.996
4x53	4x57	0.954	1.0	0.995	0.994	0.994	0.992	0.973	0.985	0.985	0.985	1.0	0.993	0.983	0.997	0.987	0.99	0.983	0.973	0.98	0.949	0.976	0.972	0.996	0.97
5x55	5x59	0.982	0.989	0.988	0.99	0.991	0.989	0.988	0.991	0.985	0.975	0.98	0.97	0.981	0.988	0.989	0.989	0.986	0.992	0.993	0.996	0.984	0.986	0.989	0.993
1x43	1x47	0.996	0.998	0.999	0.998	0.998	0.997	0.998	0.999	0.999	0.998	0.998	0.999	0.999	1.0	0.999	0.998	0.999	1.0	0.997	0.998	0.998	1.0	1.0	0.997
3x33	5x46	0.995	0.998	0.999	0.997	0.999	0.999	0.999	0.999	0.998	0.999	0.999	1.0	1.0	0.998	1.0	0.997	0.998	0.999	0.998	0.996	0.999	0.998	0.998	1.0
3x43	3x47	0.393	0.99	0.987	0.982	0.764	0.972	0.92	0.929	0.915	0.988	0.714	0.91	0.881	0.843	0.96	0.92	0.798	0.96	0.974	0.7	0.699	0.767	0.877	0.801
384:EL2	386:EL2	0.623	0.928	0.968	0.862	0.95	0.926	0.929	0.961	0.897	0.967	0.968	0.917	0.956	0.973	0.93	0.945	0.971	0.922	0.94	0.877	0.963	0.916	0.916	0.549
384:EL2	387:EL2	0.477	0.881	0.934	0.818	0.856	0.925	0.921	0.915	0.885	0.919	0.949	0.895	0.949	0.945	0.906	0.865	0.931	0.908	0.889	0.855	0.933	0.892	0.888	0.647
6x33	6x37	0.986	0.972	0.934	0.932	0.955	0.953	0.985	0.94	0.964	0.879	0.599	0.401	0.951	0.964	0.956	0.958	0.881	0.972	0.988	0.967	0.983	0.959	0.953	0.994
483:EL3	6x62	0.932	0.925	0.748	0.567	0.955	0.938	0.962	0.962	0.985	0.815	0.63	0.908	0.89	0.871	0.89	0.921	0.872	0.943	0.885	0.904	0.87	1.0	0.708	0.97
5x64	5x68	0.99	0.927	0.54	0.718	0.874	0.903	0.891	0.828	0.905	0.945	0.84	0.542	0.892	0.896	0.867	0.811	0.843	0.978	0.926	0.897	0.958	0.923	0.879	0.997
1x46	1x50	0.762	0.865	0.614	0.88	0.467	0.608	0.584	0.676	0.134	0.544	0.403	0.341	0.884	0.509	0.404	0.482	0.961	0.109	0.914	0.672	0.324	0.238	0.357	0.29
8x47	8x50	0.686	0.125	0.628	0.818	0.432	0.038	0.745	0.685	0.633	0.418	0.908	0.374	0.864	0.352	0.035	0.363	0.818	0.247	0.498	0.566	0.087	0.646	0.446	0.025
299:EL1	301:EL1	0.629	0.127	0.194	0.21	0.485	0.545	0.265	0.591	0.006	0.389	0.665	0.576	0.009	0.619	0.431	0.266	0.587	0.336	0.397	0.45	0.5	0.013	0.526	0.73
1x26	1x30	0.669	0.633	0.51	0.618	0.582	0.669	0.0	0.635	0.708	0.67	0.661	0.737	0.634	0.704	0.663	0.615	0.616	0.662	0.689	0.604	0.0	0.708	0.7	0.355
2x44	2x48	0.679	0.246	0.258	0.468	0.531	0.414	0.878	0.763	0.782	0.735	0.381	0.358	0.748	0.893	0.656	0.68	0.647	0.798	0.328	0.632	0.532	0.615	0.577	0.52
382:EL2	393:EL2	0.666	0.485	0.613	0.581	0.637	0.267	0.493	0.012	0.258	0.461	0.814	0.698	0.623	0.408	0.522	0.644	0.596	0.622	0.487	0.669	0.657	0.799	0.706	0.886
5x39	5x41	0.665	0.613	0.557	0.449	0.593	0.363	0.525	0.381	0.584	0.597	0.732	0.783	0.611	0.629	0.583	0.611	0.688	0.544	0.567	0.601	0.608	0.683	0.849	0.517
5x39	5x42	0.57	0.536	0.63	0.721	0.627	0.667	0.694	0.815	0.598	0.566	0.553	0.658	0.635	0.659	0.652	0.642	0.624	0.479	0.63	0.624	0.677	0.64	0.359	0.521
1x29	1x33	0.749	0.43	0.853	0.509	0.45	0.524	0.498	0.635	0.907	0.5	0.568	0.793	0.375	0.623	0.947	0.661	0.487	0.497	0.619	0.673	0.706	0.619	0.56	0.645
299:EL1	302:EL1	0.622	0.569	0.126	0.433	0.308	0.331	0.364	0.573	0.013	0.692	0.301	0.185	0.037	0.462	0.46	0.019	0.243	0.502	0.403	0.267	0.228	0.042	0.024	0.082
12x48	1x57	0.19	0.626	0.192	0.332	0.454	0.288	0.691	0.046	0.072	0.508	0.295	0.487	0.201	0.449	0.582	0.461	0.518	0.607	0.4	0.414	0.541	0.478	0.492	0.423
8x61	8x63	0.052	0.245	0.272	0.48	0.623	0.592	0.312	0.173	0.272	0.624	0.25	0.624	0.137	0.549	0.492	0.424	0.406	0.504	0.293	0.349	0.274	0.194	0.565	0.085
6x51	6x55	0.193	0.003	0.0	0.0	0.131	0.802	0.001	0.002	0.0	0.001	0.49	0.211	0.0	0.036	0.015	0.0	0.0	0.005	0.001	0.884	0.0	0.037	0.0	0.03
8x47	8x49	0.46	0.003	0.39	0.29	0.632	0.029	0.235	0.207	0.113	0.146	0.343	0.278	0.279	0.26	0.004	0.557	0.374	0.342	0.016	0.452	0.199	0.164	0.139	0.0
214:L	483:EL3	0.044	0.54	0.069	0.507	0.141	0.271	0.319	0.128	0.296	0.338	0.147	0.003	0.065	0.195	0.601	0.319	0.497	0.504	0.068	0.481	0.143	0.094	0.538	0.188
5x70	5x74	0.619	0.621	0.363	0.436	0.443	0.386	0.365	0.755	0.492	0.52	0.35	0.593	0.593	0.328	0.43	0.255	0.54	0.17	0.216	0.717	0.554	0.193	0.269	0.443
12x51	2x41	0.085	0.0	0.205	0.398	0.28	0.098	0.026	0.685	0.631	0.149	0.281	0.179	0.293	0.195	0.004	0.098	0.035	0.216	0.401	0.511	0.007	0.009	0.122	0.072
1x46	7x50	0.051	0.757	0.667	0.432	0.048	0.033	0.018	0.147	0.013	0.003	0.381	0.118	0.101	0.04	0.003	0.047	0.044	0.012	0.234	0.015	0.001	0.013	0.044	0.078
1x46	7x53	0.001	0.843	0.684	0.41	0.005	0.004	0.013	0.039	0.0	0.0	0.371	0.108	0.007	0.0	0.018	0.024	0.005	0.0	0.28	0.009	0.001	0.0	0.011	0.077
6x53	7x34	0.02	0.018	0.0	0.531	0.062	0.077	0.422	0.409	0.229	0.027	0.105	0.002	0.588	0.278	0.13	0.251	0.078	0.113	0.896	0.045	0.057	0.0	0.0	0.0
12x49	1x57	0.063	0.001	0.13	0.201	0.204	0.131	0.498	0.016	0.007	0.321	0.097	0.341	0.102	0.341	0.276	0.059	0.437	0.276	0.052	0.244	0.201	0.44	0.32	0.167
8x49	8x53	0.391	0.014	0.107	0.177	0.016	0.033	0.044	0.135	0.085	0.325	0.401	0.119	0.081	0.199	0.019	0.228	0.158	0.462	0.067	0.638	0.711	0.149	0.145	0.09
1x50	7x53	0.183	0.008	0.108	0.056	0.033	0.031	0.001	0.004	0.527	0.432	0.211	0.158	0.101	0.126	0.271	0.269	0.022	0.356	0.003	0.039	0.148	0.743	0.044	0.088
296:EL1	306:EL1	0.032	0.628	0.232	0.425	0.133	0.008	0.055	0.001	0.046	0.573	0.06	0.059	0.018	0.004	0.045	0.103	0.041	0.267	0.104	0.335	0.081	0.22	0.05	0.031
4x40	4x43	0.383	0.362	0.022	0.257	0.028	0.008	0.203	0.105	0.212	0.454	0.239	0.103	0.198	0.358	0.159	0.145	0.173	0.388	0.253	0.463	0.117	0.326	0.029	0.132
12x49	8x49	0.029	0.006	0.007	0.022	0.0	0.189	0.009	0.72	0.562	0.0	0.002	0.0	0.002	0.0	0.004	0.002	0.004	0.0	0.218	0.009	0.001	0.0	0.0	0.001
2x39	4x35	0.463	0.198	0.555	0.5	0.236	0.284	0.424	0.317	0.584	0.553	0.447	0.249	0.422	0.423	0.34	0.34	0.424	0.527	0.442	0.403	0.163	0.518	0.178	0.127
211:L	213:L	0.491	0.543	0.46	0.427	0.642	0.338	0.537	0.379	0.481	0.532	0.573	0.049	0.432	0.496	0.485	0.488	0.452	0.578	0.614	0.516	0.14	0.338	0.003	0.409
211:L	395:EL2	0.755	0.082	0.001	0.095	0.07	0.287	0.092	0.077	0.144	0.2	0.018	0.003	0.093	0.429	0.014	0.1	0.07	0.178	0.079	0.177	0.007	0.022	0.001	0.527
306:EL1	381:EL2	0.02	0.002	0.278	0.0	0.003	0.079	0.006	0.0	0.028	0.006	0.043	0.221	0.547	0.173	0.386	0.036	0.648	0.023	0.108	0.022	0.051	0.015	0.039	0.006
3x36	3x40	0.361	0.518	0.427	0.233	0.335	0.284	0.194	0.242	0.389	0.27	0.46	0.507	0.367	0.308	0.446	0.303	0.327	0.332	0.404	0.381	0.299	0.282	0.307	0.281
3x47	5x58	0.589	0.001	0.001	0.008	0.222	0.013	0.071	0.059	0.072	0.003	0.278	0.072	0.106	0.137	0.018	0.063	0.191	0.029	0.014	0.288	0.284	0.218	0.11	0.183
7x54	8x47	0.0	0.015	0.0	0.0	0.0	0.731	0.0	0.0	0.0	0.0	0.0	0.0	0.0	0.0	0.146	0.0	0.0	0.0	0.0	0.0	0.0	0.0	0.0	0.505
309:EL1	4x64	0.358	0.228	0.177	0.049	0.153	0.094	0.312	0.26	0.136	0.201	0.038	0.254	0.17	0.665	0.087	0.277	0.071	0.182	0.365	0.055	0.032	0.027	0.175	0.101
295:EL1	300:EL1	0.636	0.011	0.063	0.196	0.461	0.299	0.14	0.368	0.006	0.202	0.116	0.13	0.056	0.593	0.193	0.227	0.093	0.42	0.534	0.103	0.102	0.011	0.054	0.157
209:L	4x64	0.001	0.002	0.046	0.003	0.0	0.359	0.062	0.005	0.263	0.001	0.0	0.001	0.076	0.807	0.019	0.02	0.054	0.091	0.003	0.039	0.028	0.001	0.003	0.146
384:EL2	388:EL2	0.017	0.009	0.467	0.0	0.002	0.012	0.005	0.002	0.024	0.014	0.002	0.007	0.008	0.556	0.006	0.0	0.005	0.008	0.006	0.066	0.002	0.001	0.003	0.022
384:EL2	389:EL2	0.01	0.0	0.514	0.0	0.001	0.002	0.0	0.0	0.006	0.008	0.0	0.0	0.0	0.559	0.0	0.0	0.001	0.0	0.001	0.047	0.0	0.0	0.0	0.0
203:L	205:L	0.358	0.215	0.0	0.0	0.008	0.0	0.448	0.0	0.199	0.05	0.0	0.0	0.156	0.0	0.036	0.454	0.063	0.162	0.076	0.0	0.066	0.0	0.036	0.0
12x49	7x56	0.0	0.0	0.001	0.151	0.025	0.0	0.6	0.0	0.0	0.054	0.0	0.0	0.014	0.0	0.0	0.0	0.001	0.0	0.0	0.254	0.005	0.207	0.001	0.048
8x55	8x59	0.549	0.253	0.264	0.129	0.092	0.171	0.215	0.305	0.179	0.228	0.114	0.295	0.226	0.164	0.225	0.263	0.117	0.153	0.233	0.093	0.101	0.235	0.514	0.051
441:IL3	6x27	0.19	0.392	0.24	0.274	0.238	0.413	0.079	0.476	0.006	0.529	0.327	0.162	0.106	0.008	0.412	0.021	0.289	0.042	0.208	0.004	0.006	0.169	0.277	0.132
1x29	227:L	0.196	0.385	0.469	0.195	0.264	0.28	0.106	0.147	0.256	0.24	0.172	0.193	0.207	0.283	0.325	0.284	0.183	0.215	0.067	0.215	0.0	0.361	0.329	0.08
441:IL3	442:IL3	0.066	0.31	0.191	0.274	0.272	0.41	0.112	0.3	0.114	0.16	0.312	0.198	0.086	0.124	0.18	0.164	0.217	0.196	0.172	0.156	0.101	0.214	0.114	0.07
491:EL3	493:EL3	0.054	0.04	0.017	0.044	0.019	0.061	0.321	0.084	0.015	0.07	0.132	0.139	0.471	0.066	0.101	0.097	0.005	0.013	0.134	0.042	0.003	0.011	0.117	0.032
491:EL3	495:EL3	0.005	0.033	0.131	0.0	0.0	0.006	0.157	0.067	0.043	0.138	0.133	0.0	0.598	0.0	0.042	0.002	0.07	0.048	0.0	0.06	0.011	0.011	0.103	0.009
6x38	6x41	0.113	0.227	0.065	0.227	0.198	0.072	0.685	0.253	0.106	0.118	0.048	0.028	0.067	0.064	0.125	0.037	0.066	0.063	0.609	0.241	0.13	0.079	0.042	0.087
207:L	217:L	0.043	0.096	0.484	0.234	0.015	0.073	0.163	0.01	0.0	0.093	0.0	0.001	0.035	0.027	0.158	0.03	0.0	0.043	0.04	0.006	0.14	0.001	0.102	0.32
395:EL2	6x58	0.005	0.503	0.055	0.009	0.015	0.091	0.043	0.025	0.012	0.039	0.02	0.026	0.019	0.011	0.007	0.005	0.024	0.054	0.079	0.018	0.005	0.058	0.004	0.016
6x34	6x37	0.015	0.043	0.113	0.151	0.084	0.093	0.047	0.137	0.083	0.167	0.412	0.692	0.097	0.104	0.099	0.076	0.166	0.072	0.018	0.05	0.019	0.102	0.105	0.007
224:L	225:L	0.423	0.0	0.004	0.0	0.514	0.0	0.008	0.0	0.255	0.407	0.0	0.0	0.0	0.0	0.09	0.01	0.001	0.0	0.002	0.0	0.0	0.0	0.0	0.061
382:EL2	5x39	0.055	0.382	0.472	0.008	0.148	0.338	0.15	0.0	0.127	0.162	0.135	0.287	0.206	0.084	0.074	0.127	0.186	0.147	0.488	0.154	0.143	0.198	0.179	0.0
210:L	217:L	0.001	0.011	0.043	0.0	0.0	0.088	0.077	0.305	0.004	0.001	0.682	0.009	0.002	0.129	0.004	0.034	0.016	0.002	0.004	0.006	0.205	0.0	0.1	0.001
489:EL3	493:EL3	0.007	0.076	0.006	0.008	0.003	0.079	0.007	0.01	0.0	0.011	0.0	0.0	0.0	0.001	0.032	0.001	0.001	0.006	0.01	0.468	0.022	0.0	0.003	0.001
486:EL3	493:EL3	0.098	0.378	0.015	0.0	0.0	0.102	0.008	0.006	0.01	0.0	0.022	0.049	0.0	0.071	0.035	0.015	0.009	0.014	0.011	0.712	0.003	0.011	0.025	0.019
208:L	210:L	0.002	0.0	0.002	0.0	0.0	0.0	0.0	0.0	0.0	0.233	0.528	0.0	0.0	0.0	0.071	0.0	0.075	0.0	0.276	0.026	0.0	0.0	0.0	0.004
211:L	307:EL1	0.0	0.0	0.001	0.013	0.155	0.064	0.0	0.0	0.001	0.016	0.431	0.001	0.026	0.0	0.0	0.098	0.006	0.038	0.008	0.236	0.0	0.046	0.001	0.0
293:EL1	385:EL2	0.049	0.068	0.083	0.042	0.44	0.037	0.021	0.024	0.007	0.078	0.037	0.021	0.014	0.018	0.01	0.018	0.008	0.034	0.023	0.031	0.064	0.037	0.039	0.03
307:EL1	310:EL1	0.058	0.117	0.116	0.002	0.491	0.004	0.001	0.0	0.013	0.022	0.0	0.0	0.0	0.005	0.0	0.002	0.001	0.0	0.009	0.001	0.0	0.0	0.0	0.0
306:EL1	310:EL1	0.066	0.001	0.045	0.07	0.002	0.007	0.0	0.106	0.004	0.002	0.001	0.431	0.034	0.012	0.023	0.008	0.029	0.001	0.0	0.014	0.0	0.0	0.113	0.019
3x55	5x68	0.007	0.007	0.041	0.001	0.089	0.0	0.01	0.009	0.008	0.001	0.004	0.41	0.004	0.001	0.0	0.03	0.088	0.0	0.056	0.002	0.001	0.0	0.0	0.002
214:L	6x62	0.0	0.0	0.001	0.024	0.0	0.0	0.0	0.007	0.0	0.005	0.003	0.507	0.0	0.027	0.0	0.005	0.0	0.002	0.0	0.001	0.001	0.0	0.003	0.0
203:L	206:L	0.027	0.0	0.0	0.0	0.342	0.152	0.001	0.0	0.158	0.005	0.0	0.549	0.0	0.0	0.0	0.001	0.075	0.0	0.001	0.142	0.361	0.0	0.0	0.0
207:L	308:EL1	0.0	0.0	0.0	0.0	0.0	0.06	0.061	0.0	0.043	0.0	0.0	0.416	0.102	0.0	0.0	0.017	0.012	0.002	0.0	0.053	0.597	0.0	0.0	0.001
208:L	308:EL1	0.014	0.148	0.0	0.0	0.003	0.212	0.041	0.0	0.0	0.0	0.002	0.001	0.085	0.002	0.0	0.073	0.001	0.017	0.0	0.136	0.768	0.0	0.051	0.0
1x28	1x29	0.0	0.0	0.0	0.0	0.0	0.0	0.086	0.0	0.0	0.0	0.0	0.0	0.0	0.0	0.0	0.0	0.0	0.0	0.0	0.004	0.471	0.0	0.0	0.02
1x28	1x30	0.0	0.0	0.0	0.0	0.0	0.0	0.177	0.0	0.0	0.0	0.0	0.0	0.0	0.0	0.0	0.0	0.0	0.0	0.0	0.0	0.492	0.0	0.0	0.022
209:L	308:EL1	0.0	0.024	0.0	0.0	0.002	0.015	0.001	0.0	0.0	0.001	0.04	0.0	0.015	0.0	0.0	0.049	0.0	0.0	0.071	0.0	0.773	0.091	0.002	0.0
210:L	308:EL1	0.0	0.0	0.0	0.0	0.0	0.0	0.0	0.0	0.0	0.0	0.009	0.0	0.0	0.0	0.0	0.001	0.0	0.0	0.0	0.0	0.698	0.0	0.0	0.0
490:EL3	492:EL3	0.018	0.031	0.001	0.011	0.01	0.0	0.0	0.262	0.065	0.0	0.001	0.361	0.0	0.015	0.185	0.001	0.027	0.016	0.873	0.0	0.004	0.085	0.069	0.0
493:EL3	495:EL3	0.054	0.129	0.261	0.036	0.145	0.053	0.202	0.206	0.139	0.107	0.13	0.264	0.008	0.057	0.111	0.094	0.118	0.096	0.626	0.143	0.065	0.131	0.123	0.094
8x47	8x48	0.211	0.042	0.061	0.049	0.007	0.01	0.072	0.223	0.193	0.113	0.097	0.057	0.016	0.029	0.157	0.014	0.072	0.067	0.486	0.136	0.226	0.055	0.006	0.014
180:L	493:EL3	0.015	0.012	0.013	0.015	0.044	0.005	0.029	0.0	0.004	0.266	0.012	0.026	0.006	0.003	0.079	0.005	0.032	0.028	0.478	0.014	0.026	0.03	0.0	0.006
204:L	208:L	0.0	0.0	0.0	0.488	0.117	0.042	0.0	0.386	0.0	0.0	0.007	0.054	0.016	0.0	0.093	0.002	0.0	0.021	0.0	0.213	0.05	0.771	0.003	0.009
224:L	7x34	0.001	0.0	0.0	0.0	0.0	0.0	0.0	0.0	0.012	0.0	0.0	0.0	0.0	0.002	0.426	0.007	0.0	0.0	0.0	0.0	0.0	0.0	0.0	0.047
312:EL1	3x26	0.0	0.018	0.018	0.0	0.167	0.0	0.002	0.001	0.001	0.003	0.425	0.001	0.0	0.0	0.0	0.002	0.0	0.04	0.0	0.0	0.271	0.619	0.129	0.0
442:IL3	4x35	0.015	0.0	0.008	0.0	0.0	0.0	0.0	0.001	0.0	0.0	0.0	0.003	0.056	0.001	0.0	0.003	0.036	0.0	0.0	0.038	0.001	0.007	0.003	0.455
8x59	8x63	0.024	0.119	0.122	0.076	0.001	0.001	0.05	0.004	0.173	0.001	0.305	0.0	0.006	0.0	0.004	0.043	0.199	0.0	0.002	0.083	0.012	0.42	0.017	0.323
297:EL1	306:EL1	0.003	0.095	0.194	0.21	0.065	0.002	0.004	0.0	0.009	0.147	0.019	0.055	0.021	0.0	0.012	0.133	0.003	0.038	0.021	0.152	0.039	0.565	0.028	0.0
6x56	6x60	0.003	0.0	0.0	0.0	0.0	0.0	0.0	0.0	0.0	0.0	0.0	0.011	0.0	0.0	0.0	0.0	0.0	0.0	0.0	0.0	0.0	0.464	0.009	0.315
483:EL3	484:EL3	0.017	0.057	0.125	0.027	0.018	0.013	0.086	0.033	0.036	0.038	0.051	0.014	0.068	0.021	0.024	0.074	0.124	0.016	0.148	0.029	0.061	0.541	0.016	0.101
205:L	300:EL1	0.0	0.0	0.002	0.0	0.0	0.0	0.0	0.0	0.223	0.0	0.0	0.0	0.016	0.0	0.0	0.0	0.0	0.0	0.0	0.0	0.0	0.622	0.0	0.0
203:L	300:EL1	0.0	0.0	0.0	0.0	0.0	0.0	0.0	0.0	0.0	0.0	0.0	0.0	0.038	0.0	0.0	0.0	0.0	0.0	0.0	0.0	0.0	0.583	0.0	0.0
