# Supplementary material for: Pathway selectivity in Frizzleds is achieved by conserved micro-switches defining pathway-determining, active conformations
Source: Nat Commun. 2023 Jul 29;14:4573. doi: 10.1038/s41467-023-40213-0 (PMC10387068; doi:10.1038/s41467-023-40213-0)
Supplement: Supplementary file 6 — Dataset 3 [file 41467_2023_40213_MOESM6_ESM.zip › Supplementary-Data_getcontacts/per-rep_getcontacts_fingerprint_hbss_cutoff40_5th-step.tsv]

Predicted H-bonds between side-chains with at least 40% frequency for at least one of the replica determined per replica using each 5th frame using getcontacts (https://getcontacts.github.io/).
		wt:r1	wt:r2	wt:r3	R6x32A:r1	R6x32A:r2	R6x32A:r3	W7x55A:r1	W7x55A:r2	W7x55A:r3	L5x62A:r1	L5x62A:r2	L5x62A:r3	G5x65A:r1	G5x65A:r2	G5x65A:r3	C2x50A:r1	C2x50A:r2	C2x50A:r3	Y2x51A:r1	Y2x51A:r2	Y2x51A:r3	Y6x53A:r1	Y6x53A:r2	Y6x53A:r3
382:EL2	394:EL2	0.259	0.617	0.063	0.362	0.945	0.043	0.668	0.91	0.132	0.678	0.656	0.899	0.002	0.0	0.211	0.783	0.0	0.464	0.483	0.765	0.749	0.883	0.956	0.0
1x53	8x54	0.0	0.994	0.668	0.811	0.007	0.001	0.982	0.0	0.0	0.487	0.0	0.001	0.988	0.0	0.58	0.0	0.684	0.0	0.998	0.0	0.0	0.974	0.0	0.001
4x46	4x50	0.059	0.172	0.972	0.005	0.313	0.001	0.03	0.921	0.984	0.485	0.902	0.971	0.585	0.971	0.291	0.96	0.949	0.723	0.02	0.474	0.576	0.099	0.099	0.287
12x49	2x41	0.066	0.561	0.208	0.014	0.305	0.218	0.963	0.004	0.0	0.017	0.135	0.551	0.0	0.822	0.471	0.0	0.728	0.51	0.0	0.304	0.499	0.76	0.481	0.291
2x39	3x49	0.0	0.0	0.904	0.741	0.0	0.07	0.0	0.657	0.409	0.0	0.452	0.703	0.82	0.896	0.058	0.287	0.028	0.662	0.0	0.317	0.0	0.585	0.257	0.775
209:L	308:EL1	0.356	0.068	0.368	0.274	0.26	0.196	0.293	0.0	0.485	0.739	0.481	0.812	0.19	0.897	0.369	0.261	0.207	0.139	0.444	0.256	0.209	0.432	0.349	0.536
6x58	6x62	0.467	0.179	0.007	0.399	0.02	0.332	0.889	0.08	0.079	0.487	0.234	0.723	0.077	0.008	0.915	0.002	0.023	0.193	0.007	0.152	0.691	0.135	0.005	0.602
224:L	226:L	0.028	0.875	0.081	0.75	0.144	0.663	0.022	0.565	0.041	0.215	0.524	0.379	0.457	0.384	0.028	0.397	0.442	0.63	0.078	0.575	0.192	0.661	0.606	0.044
2x48	7x52	0.27	0.738	0.569	0.516	0.324	0.534	0.029	0.247	0.098	0.065	0.343	0.386	0.331	0.922	0.06	0.069	0.411	0.014	0.392	0.177	0.105	0.221	0.058	0.411
489:EL3	490:EL3	0.308	0.317	0.731	0.395	0.318	0.158	0.168	0.207	0.191	0.352	0.668	0.348	0.054	0.489	0.232	0.562	0.681	0.341	0.0	0.022	0.099	0.25	0.071	0.25
212:L	6x62	0.24	0.356	0.123	0.127	0.237	0.494	0.105	0.609	0.335	0.175	0.398	0.011	0.158	0.197	0.309	0.219	0.441	0.643	0.061	0.44	0.165	0.088	0.803	0.019
207:L	304:EL1	0.015	0.207	0.557	0.455	0.031	0.165	0.046	0.015	0.0	0.034	0.003	0.22	0.078	0.897	0.287	0.009	0.0	0.18	0.022	0.298	0.143	0.501	0.485	0.455
6x53	7x34	0.62	0.227	0.142	0.22	0.315	0.39	0.111	0.13	0.253	0.395	0.287	0.231	0.08	0.473	0.552	0.134	0.375	0.622	0.04	0.18	0.69	0.0	0.0	0.0
12x49	8x50	0.009	0.007	0.347	0.546	0.101	0.041	0.962	0.0	0.005	0.082	0.022	0.002	0.921	0.045	0.162	0.003	0.002	0.0	0.001	0.403	0.065	0.5	0.035	0.263
2x41	7x55	0.003	0.034	0.005	0.064	0.003	0.003	0.0	0.0	0.0	0.49	0.001	0.0	0.004	0.008	0.914	0.01	0.025	0.003	0.41	0.174	0.655	0.295	0.019	0.024
308:EL1	4x64	0.04	0.169	0.09	0.335	0.003	0.123	0.44	0.002	0.212	0.109	0.01	0.149	0.366	0.869	0.135	0.33	0.337	0.181	0.062	0.209	0.006	0.003	0.078	0.334
12x49	1x57	0.481	0.245	0.381	0.236	0.278	0.585	0.029	0.518	0.725	0.4	0.487	0.16	0.035	0.1	0.281	0.488	0.064	0.193	0.628	0.134	0.089	0.095	0.192	0.34
2x39	4x46	0.878	0.528	0.01	0.229	0.321	0.905	0.242	0.013	0.045	0.185	0.06	0.007	0.005	0.0	0.654	0.001	0.098	0.258	0.304	0.127	0.295	0.294	0.622	0.016
439:IL3	6x27	0.034	0.001	0.032	0.005	0.134	0.051	0.083	0.031	0.379	0.008	0.073	0.025	0.099	0.003	0.318	0.723	0.038	0.419	0.137	0.28	0.266	0.325	0.082	0.123
1x57	8x53	0.292	0.478	0.383	0.236	0.034	0.162	0.644	0.73	0.559	0.003	0.049	0.032	0.244	0.011	0.005	0.268	0.096	0.0	0.203	0.043	0.028	0.387	0.043	0.014
347:IL2	6x27	0.486	0.271	0.07	0.231	0.535	0.445	0.038	0.233	0.215	0.021	0.096	0.594	0.118	0.048	0.071	0.108	0.563	0.095	0.226	0.103	0.349	0.135	0.013	0.679
4x43	4x46	0.319	0.206	0.09	0.27	0.642	0.697	0.122	0.087	0.042	0.14	0.049	0.112	0.223	0.031	0.367	0.119	0.033	0.028	0.161	0.121	0.179	0.165	0.578	0.29
5x73	6x27	0.093	0.286	0.392	0.081	0.268	0.164	0.139	0.054	0.038	0.315	0.262	0.6	0.433	0.015	0.223	0.022	0.58	0.092	0.327	0.207	0.202	0.079	0.011	0.428
8x47	8x50	0.115	0.012	0.235	0.372	0.132	0.021	0.43	0.224	0.357	0.17	0.352	0.172	0.184	0.269	0.001	0.256	0.353	0.013	0.132	0.188	0.025	0.311	0.521	0.0
6x55	6x58	0.0	0.0	0.0	0.0	0.032	0.55	0.0	0.0	0.0	0.0	0.433	0.0	0.0	0.005	0.0	0.0	0.0	0.003	0.0	0.882	0.0	0.0	0.0	0.001
395:EL2	6x58	0.129	0.137	0.063	0.011	0.001	0.059	0.666	0.141	0.051	0.354	0.05	0.01	0.017	0.002	0.526	0.0	0.004	0.017	0.036	0.076	0.377	0.05	0.002	0.0
2x41	6x32	0.001	0.202	0.045	0.0	0.0	0.0	0.848	0.001	0.0	0.108	0.038	0.029	0.007	0.003	0.002	0.06	0.016	0.002	0.005	0.0	0.003	0.004	0.036	0.029
1x50	2x48	0.027	0.074	0.242	0.015	0.351	0.28	0.066	0.083	0.146	0.025	0.302	0.381	0.027	0.105	0.069	0.08	0.008	0.427	0.048	0.102	0.232	0.056	0.458	0.447
1x33	2x61	0.122	0.043	0.443	0.162	0.295	0.089	0.365	0.091	0.062	0.217	0.157	0.022	0.102	0.066	0.025	0.097	0.188	0.136	0.245	0.032	0.485	0.05	0.07	0.315
204:L	208:L	0.0	0.0	0.0	0.051	0.035	0.06	0.0	0.043	0.0	0.0	0.001	0.002	0.001	0.652	0.027	0.0	0.0	0.0	0.0	0.086	0.07	0.091	0.067	0.021
208:L	217:L	0.005	0.028	0.048	0.178	0.087	0.001	0.029	0.246	0.276	0.277	0.155	0.386	0.01	0.0	0.114	0.025	0.151	0.05	0.262	0.031	0.017	0.069	0.426	0.195
309:EL1	4x64	0.42	0.327	0.359	0.047	0.059	0.134	0.256	0.189	0.199	0.32	0.012	0.161	0.074	0.193	0.065	0.2	0.017	0.118	0.471	0.055	0.002	0.004	0.053	0.114
211:L	6x62	0.34	0.129	0.141	0.127	0.466	0.402	0.337	0.112	0.256	0.286	0.321	0.045	0.269	0.502	0.079	0.167	0.2	0.048	0.442	0.178	0.038	0.012	0.0	0.289
1x28	497:EL3	0.06	0.116	0.796	0.097	0.017	0.03	0.0	0.14	0.007	0.237	0.082	0.07	0.016	0.051	0.025	0.085	0.047	0.001	0.0	0.268	0.0	0.0	0.398	0.392
1x28	7x35	0.305	0.0	0.469	0.0	0.001	0.0	0.0	0.0	0.0	0.026	0.009	0.0	0.0	0.0	0.005	0.0	0.0	0.001	0.132	0.026	0.0	0.0	0.276	0.292
5x39	5x42	0.279	0.216	0.17	0.322	0.278	0.429	0.398	0.362	0.172	0.256	0.224	0.153	0.149	0.192	0.303	0.308	0.163	0.192	0.246	0.279	0.267	0.18	0.15	0.298
497:EL3	7x34	0.056	0.164	0.08	0.324	0.202	0.264	0.265	0.226	0.407	0.097	0.2	0.34	0.231	0.152	0.181	0.39	0.1	0.09	0.582	0.162	0.091	0.375	0.145	0.218
347:IL2	441:IL3	0.112	0.164	0.047	0.017	0.045	0.091	0.178	0.037	0.0	0.034	0.046	0.375	0.036	0.195	0.0	0.001	0.346	0.041	0.135	0.165	0.133	0.0	0.056	0.434
202:L	302:EL1	0.119	0.068	0.144	0.23	0.102	0.008	0.291	0.117	0.013	0.121	0.07	0.061	0.431	0.019	0.238	0.0	0.008	0.028	0.071	0.105	0.022	0.455	0.111	0.372
5x41	5x44	0.159	0.23	0.027	0.253	0.194	0.096	0.194	0.189	0.178	0.113	0.136	0.109	0.068	0.217	0.306	0.115	0.134	0.137	0.13	0.096	0.079	0.434	0.221	0.52
300:EL1	301:EL1	0.0	0.017	0.119	0.022	0.003	0.002	0.016	0.012	0.142	0.009	0.003	0.002	0.119	0.0	0.001	0.014	0.001	0.0	0.002	0.001	0.001	0.625	0.0	0.004
1x49	8x54	0.0	0.0	0.0	0.0	0.234	0.0	0.0	0.002	0.003	0.0	0.43	0.163	0.0	0.0	0.14	0.0	0.0	0.0	0.0	0.0	0.002	0.0	0.093	0.115
211:L	308:EL1	0.0	0.0	0.0	0.0	0.0	0.0	0.0	0.0	0.0	0.0	0.119	0.015	0.0	0.0	0.0	0.0	0.0	0.0	0.0	0.0	0.0	0.247	0.468	0.0
1x48	8x54	0.0	0.0	0.0	0.0	0.0	0.0	0.0	0.0	0.0	0.0	0.0	0.391	0.0	0.0	0.0	0.0	0.0	0.0	0.0	0.0	0.586	0.0	0.071	0.0
207:L	307:EL1	0.001	0.001	0.0	0.0	0.0	0.0	0.0	0.0	0.0	0.0	0.0	0.0	0.0	0.0	0.0	0.0	0.0	0.0	0.0	0.0	0.543	0.0	0.015	0.0
1x28	1x30	0.0	0.0	0.0	0.0	0.0	0.0	0.208	0.0	0.0	0.0	0.0	0.0	0.0	0.0	0.0	0.0	0.0	0.0	0.0	0.0	0.477	0.0	0.0	0.021
207:L	308:EL1	0.0	0.006	0.0	0.104	0.0	0.006	0.0	0.79	0.0	0.004	0.0	0.0	0.018	0.0	0.009	0.033	0.004	0.462	0.019	0.0	0.0	0.0	0.001	0.028
181:L	497:EL3	0.252	0.0	0.0	0.003	0.011	0.009	0.0	0.0	0.0	0.016	0.0	0.0	0.0	0.0	0.0	0.05	0.0	0.08	0.767	0.009	0.0	0.0	0.0	0.0
491:EL3	493:EL3	0.004	0.008	0.0	0.001	0.001	0.001	0.019	0.081	0.001	0.002	0.002	0.165	0.019	0.003	0.011	0.002	0.001	0.0	0.528	0.001	0.003	0.0	0.024	0.008
193:L	490:EL3	0.02	0.098	0.0	0.006	0.001	0.008	0.131	0.096	0.088	0.013	0.0	0.011	0.554	0.017	0.033	0.01	0.003	0.021	0.049	0.074	0.003	0.017	0.059	0.086
12x51	2x41	0.039	0.0	0.0	0.222	0.003	0.055	0.0	0.0	0.099	0.11	0.048	0.001	0.124	0.0	0.0	0.01	0.01	0.018	0.176	0.45	0.001	0.0	0.003	0.026
434:IL3	6x27	0.03	0.178	0.0	0.0	0.0	0.0	0.029	0.014	0.0	0.811	0.077	0.0	0.273	0.0	0.186	0.0	0.007	0.0	0.149	0.001	0.062	0.0	0.0	0.002
3x50	6x37	0.002	0.001	0.0	0.002	0.026	0.001	0.006	0.0	0.001	0.465	0.023	0.035	0.008	0.001	0.035	0.0	0.004	0.001	0.013	0.0	0.002	0.0	0.0	0.0
434:IL3	441:IL3	0.282	0.114	0.001	0.0	0.0	0.0	0.027	0.007	0.0	0.486	0.052	0.007	0.237	0.04	0.111	0.0	0.006	0.0	0.074	0.002	0.035	0.0	0.016	0.027
438:IL3	5x73	0.008	0.002	0.001	0.007	0.035	0.0	0.009	0.019	0.452	0.0	0.0	0.0	0.0	0.008	0.039	0.054	0.025	0.019	0.03	0.001	0.0	0.012	0.0	0.0
300:EL1	304:EL1	0.0	0.0	0.001	0.001	0.0	0.0	0.0	0.0	0.441	0.0	0.0	0.0	0.0	0.0	0.0	0.0	0.0	0.0	0.0	0.0	0.0	0.0	0.0	0.0
1x57	8x56	0.027	0.112	0.079	0.056	0.0	0.074	0.14	0.578	0.37	0.0	0.004	0.0	0.008	0.0	0.0	0.088	0.007	0.0	0.021	0.017	0.006	0.072	0.0	0.0
2x41	8x49	0.001	0.0	0.0	0.0	0.0	0.289	0.0	0.801	0.607	0.0	0.0	0.0	0.0	0.0	0.002	0.0	0.0	0.0	0.4	0.0	0.0	0.0	0.0	0.002
1x53	8x50	0.321	0.0	0.019	0.006	0.0	0.0	0.0	0.001	0.0	0.06	0.061	0.311	0.0	0.072	0.0	0.1	0.008	0.478	0.0	0.076	0.256	0.0	0.296	0.026
1x49	7x57	0.507	0.0	0.0	0.081	0.0	0.0	0.0	0.0	0.0	0.049	0.0	0.006	0.0	0.0	0.0	0.0	0.0	0.491	0.0	0.001	0.003	0.0	0.0	0.0
7x34	7x36	0.0	0.0	0.0	0.234	0.0	0.0	0.0	0.0	0.0	0.0	0.0	0.0	0.0	0.0	0.0	0.0	0.0	0.517	0.12	0.0	0.0	0.0	0.001	0.005
382:EL2	395:EL2	0.12	0.056	0.008	0.488	0.109	0.078	0.049	0.11	0.055	0.025	0.049	0.013	0.01	0.005	0.03	0.137	0.005	0.081	0.024	0.017	0.092	0.124	0.014	0.31
6x32	8x47	0.0	0.749	0.0	0.0	0.0	0.0	0.002	0.015	0.051	0.001	0.0	0.0	0.0	0.0	0.129	0.0	0.0	0.0	0.0	0.0	0.0	0.001	0.0	0.002
1x50	7x52	0.0	0.661	0.554	0.308	0.004	0.0	0.011	0.0	0.0	0.002	0.361	0.089	0.004	0.0	0.0	0.022	0.0	0.0	0.183	0.012	0.0	0.0	0.01	0.101
2x51	3x39	0.076	0.465	0.226	0.195	0.077	0.13	0.036	0.145	0.073	0.062	0.075	0.181	0.176	0.092	0.06	0.085	0.056	0.038	0.0	0.0	0.0	0.008	0.077	0.168
3x39	6x40	0.057	0.626	0.283	0.219	0.058	0.121	0.021	0.126	0.065	0.044	0.102	0.174	0.167	0.076	0.036	0.073	0.05	0.028	0.2	0.096	0.087	0.006	0.067	0.165
1x25	1x28	0.729	0.975	0.733	0.984	0.97	0.964	0.0	0.976	0.873	0.986	0.966	0.896	0.975	0.867	0.86	0.775	0.942	0.982	0.87	0.805	0.118	0.98	0.941	0.632
384:EL2	7x42	0.891	0.78	0.308	0.868	0.926	0.505	0.982	0.807	0.998	0.756	0.767	0.95	0.913	0.211	0.998	0.931	0.824	0.916	0.97	0.769	0.986	0.767	0.909	0.888
6x54	7x41	0.888	0.969	0.927	0.896	0.979	0.898	0.954	0.949	0.958	0.958	0.857	0.955	0.941	0.819	0.981	0.963	0.94	0.983	0.986	0.899	0.968	0.969	0.937	0.969
6x54	6x58	0.612	0.743	0.485	0.482	0.943	0.086	0.043	0.634	0.917	0.313	0.165	0.248	0.436	0.773	0.054	0.943	0.743	0.665	0.542	0.059	0.215	0.509	0.878	0.163
8x49	8x52	0.75	0.707	0.618	0.662	0.03	0.043	0.745	0.161	0.333	0.618	0.692	0.36	0.767	0.588	0.179	0.739	0.568	0.653	0.495	0.705	0.742	0.752	0.554	0.599
5x44	6x55	0.49	0.715	0.156	0.588	0.628	0.028	0.752	0.518	0.853	0.62	0.356	0.296	0.615	0.49	0.849	0.671	0.834	0.59	0.602	0.095	0.378	0.904	0.766	0.824
2x51	6x40	0.859	0.243	0.42	0.568	0.775	0.646	0.824	0.719	0.904	0.784	0.69	0.683	0.747	0.844	0.911	0.822	0.699	0.89	0.0	0.0	0.0	0.894	0.846	0.673
