# Supplementary material for: Pathway selectivity in Frizzleds is achieved by conserved micro-switches defining pathway-determining, active conformations
Source: Nat Commun. 2023 Jul 29;14:4573. doi: 10.1038/s41467-023-40213-0 (PMC10387068; doi:10.1038/s41467-023-40213-0)
Supplement: Supplementary file 6 — Dataset 3 [file 41467_2023_40213_MOESM6_ESM.zip › Supplementary-Data_getcontacts/per-rep_getcontacts_fingerprint_sb_cutoff40_5th-step.tsv]

Predicted salt bridges with at least 40% frequency for at least one of the replica determined per replica using each 5th frame using getcontacts (https://getcontacts.github.io/).
		wt:r1	wt:r2	wt:r3	R6x32A:r1	R6x32A:r2	R6x32A:r3	W7x55A:r1	W7x55A:r2	W7x55A:r3	L5x62A:r1	L5x62A:r2	L5x62A:r3	G5x65A:r1	G5x65A:r2	G5x65A:r3	C2x50A:r1	C2x50A:r2	C2x50A:r3	Y2x51A:r1	Y2x51A:r2	Y2x51A:r3	Y6x53A:r1	Y6x53A:r2	Y6x53A:r3
6x54	7x41	0.928	0.982	0.947	0.933	0.985	0.919	0.975	0.967	0.981	0.974	0.907	0.961	0.958	0.92	0.994	0.982	0.97	0.991	0.995	0.911	0.977	0.978	0.957	0.975
6x54	6x58	0.641	0.786	0.699	0.519	0.952	0.117	0.054	0.756	0.929	0.33	0.202	0.256	0.642	0.869	0.062	0.961	0.821	0.672	0.728	0.108	0.225	0.51	0.929	0.181
8x49	8x52	0.762	0.73	0.633	0.675	0.031	0.043	0.752	0.162	0.339	0.631	0.696	0.364	0.778	0.597	0.183	0.749	0.577	0.665	0.497	0.717	0.754	0.761	0.561	0.607
6x58	6x62	0.455	0.183	0.007	0.398	0.022	0.33	0.927	0.084	0.08	0.491	0.246	0.737	0.079	0.01	0.923	0.002	0.025	0.19	0.007	0.153	0.695	0.171	0.005	0.603
12x49	2x41	0.069	0.573	0.211	0.014	0.307	0.221	0.964	0.004	0.0	0.02	0.137	0.553	0.0	0.823	0.483	0.0	0.728	0.513	0.001	0.304	0.505	0.762	0.482	0.292
209:L	308:EL1	0.359	0.069	0.378	0.277	0.263	0.196	0.301	0.0	0.5	0.747	0.488	0.821	0.195	0.899	0.372	0.267	0.214	0.14	0.455	0.258	0.211	0.445	0.357	0.548
489:EL3	490:EL3	0.381	0.384	0.772	0.424	0.374	0.198	0.19	0.246	0.234	0.406	0.704	0.371	0.064	0.53	0.273	0.589	0.723	0.427	0.005	0.031	0.155	0.283	0.101	0.281
439:IL3	6x27	0.035	0.001	0.032	0.006	0.136	0.054	0.086	0.034	0.384	0.008	0.074	0.026	0.101	0.004	0.321	0.738	0.038	0.425	0.14	0.282	0.274	0.329	0.083	0.125
347:IL2	6x27	0.492	0.285	0.077	0.253	0.557	0.46	0.04	0.252	0.228	0.023	0.107	0.607	0.127	0.049	0.08	0.121	0.584	0.106	0.245	0.107	0.384	0.148	0.013	0.688
12x49	1x57	0.454	0.25	0.354	0.22	0.27	0.545	0.027	0.494	0.713	0.366	0.469	0.156	0.033	0.101	0.257	0.476	0.069	0.189	0.559	0.128	0.078	0.089	0.183	0.322
211:L	6x62	0.432	0.154	0.143	0.141	0.505	0.44	0.348	0.122	0.272	0.3	0.381	0.05	0.276	0.513	0.133	0.17	0.214	0.105	0.454	0.205	0.042	0.021	0.0	0.293
12x48	12x51	0.225	0.269	0.369	0.24	0.355	0.295	0.337	0.351	0.238	0.168	0.327	0.381	0.308	0.36	0.45	0.313	0.353	0.264	0.287	0.18	0.314	0.278	0.36	0.361
497:EL3	7x34	0.057	0.166	0.08	0.331	0.203	0.266	0.273	0.231	0.415	0.099	0.203	0.343	0.239	0.158	0.186	0.398	0.104	0.092	0.592	0.163	0.092	0.379	0.148	0.22
5x73	6x27	0.115	0.337	0.416	0.094	0.29	0.168	0.156	0.062	0.051	0.324	0.286	0.625	0.459	0.017	0.243	0.025	0.612	0.092	0.352	0.268	0.22	0.081	0.013	0.467
202:L	302:EL1	0.127	0.096	0.155	0.412	0.107	0.011	0.338	0.142	0.013	0.148	0.081	0.075	0.455	0.019	0.293	0.0	0.012	0.03	0.083	0.127	0.034	0.527	0.118	0.396
1x57	8x56	0.039	0.184	0.114	0.066	0.0	0.102	0.163	0.597	0.389	0.0	0.009	0.0	0.015	0.0	0.0	0.092	0.008	0.0	0.03	0.027	0.01	0.09	0.006	0.0
2x41	8x49	0.001	0.0	0.0	0.0	0.0	0.294	0.0	0.801	0.607	0.0	0.0	0.0	0.0	0.0	0.003	0.0	0.001	0.0	0.404	0.0	0.0	0.0	0.0	0.004
2x41	6x32	0.003	0.205	0.046	0.0	0.0	0.0	0.85	0.005	0.0	0.114	0.045	0.031	0.009	0.004	0.008	0.064	0.024	0.004	0.005	0.001	0.005	0.008	0.039	0.043
1x28	497:EL3	0.066	0.125	0.806	0.102	0.017	0.034	0.0	0.142	0.007	0.243	0.089	0.083	0.017	0.052	0.026	0.086	0.053	0.001	0.0	0.274	0.0	0.0	0.404	0.395
181:L	497:EL3	0.266	0.0	0.0	0.004	0.011	0.009	0.0	0.0	0.0	0.018	0.0	0.0	0.0	0.0	0.0	0.051	0.0	0.084	0.776	0.009	0.0	0.0	0.0	0.0
490:EL3	495:EL3	0.005	0.093	0.023	0.003	0.002	0.005	0.258	0.168	0.034	0.197	0.0	0.321	0.036	0.003	0.34	0.054	0.001	0.0	0.407	0.108	0.032	0.013	0.037	0.013
434:IL3	441:IL3	0.288	0.122	0.001	0.0	0.0	0.0	0.029	0.007	0.0	0.509	0.052	0.007	0.238	0.041	0.115	0.0	0.007	0.0	0.076	0.004	0.037	0.0	0.016	0.03
434:IL3	6x27	0.03	0.184	0.0	0.0	0.0	0.0	0.03	0.015	0.0	0.82	0.085	0.0	0.274	0.0	0.191	0.0	0.007	0.0	0.153	0.001	0.07	0.0	0.0	0.002
202:L	204:L	0.223	0.042	0.411	0.006	0.072	0.045	0.109	0.064	0.024	0.122	0.0	0.273	0.011	0.369	0.086	0.002	0.063	0.06	0.096	0.018	0.116	0.0	0.187	0.143
347:IL2	441:IL3	0.119	0.167	0.049	0.019	0.05	0.094	0.19	0.038	0.0	0.034	0.05	0.377	0.037	0.198	0.0	0.001	0.355	0.041	0.142	0.169	0.133	0.0	0.058	0.439
12x51	2x41	0.039	0.0	0.0	0.223	0.002	0.055	0.0	0.0	0.099	0.11	0.051	0.001	0.124	0.0	0.0	0.01	0.01	0.018	0.176	0.45	0.001	0.0	0.003	0.024
300:EL1	301:EL1	0.0	0.027	0.132	0.024	0.003	0.008	0.023	0.011	0.146	0.016	0.005	0.003	0.132	0.0	0.001	0.017	0.004	0.002	0.003	0.003	0.004	0.626	0.0	0.006
193:L	490:EL3	0.022	0.099	0.0	0.011	0.002	0.009	0.148	0.118	0.095	0.015	0.0	0.013	0.601	0.017	0.035	0.03	0.004	0.023	0.061	0.075	0.003	0.019	0.063	0.091
8x52	8x56	0.198	0.153	0.101	0.088	0.106	0.074	0.253	0.14	0.077	0.025	0.139	0.036	0.196	0.101	0.066	0.103	0.106	0.295	0.08	0.078	0.174	0.11	0.417	0.113
441:IL3	6x28	0.025	0.0	0.053	0.001	0.0	0.0	0.203	0.0	0.0	0.0	0.001	0.0	0.108	0.029	0.0	0.0	0.0	0.024	0.039	0.088	0.113	0.003	0.406	0.054
211:L	308:EL1	0.0	0.0	0.002	0.0	0.0	0.0	0.0	0.0	0.0	0.0	0.121	0.015	0.0	0.0	0.0	0.0	0.0	0.0	0.0	0.0	0.0	0.251	0.471	0.0
