# Supplementary material for: Pathway selectivity in Frizzleds is achieved by conserved micro-switches defining pathway-determining, active conformations
Source: Nat Commun. 2023 Jul 29;14:4573. doi: 10.1038/s41467-023-40213-0 (PMC10387068; doi:10.1038/s41467-023-40213-0)
Supplement: Supplementary file 7 — Dataset 4 [file 41467_2023_40213_MOESM7_ESM.xlsx]

## Sheet: Sheet1
subst HA FZD5_for	GCC GGA TTA TGC GGG ATC CGC CTC TAA GGC CC
subst HA FZD5_rev	ACA TCA TAC GGA TAC CGG CTG CCT TCT CCC GG
FZD5-XbaI_rev	GAT CTC TAG ACT CGA GCC GAC GTG GCT CAG AGA CAC
XbaI-Nluc_for	GAT CTA TCT AGA TGG AGG TGG CGG TTC TGT CTT CAC ACT CGA AGA TTT CG
Nluc+stop-NotI_rev	GAT CGC GGC CGC TTA CGC CAG AAT GCG TTC GCA C
lin FZD5 K439_for	ACC GAC AAG CTG GAA AAA CTG
lin FZD5 K439_rev	CTT GGT GCC GCC TTG CTT G
HaloTag FZD5 K439_for	GTG ATC AAG CAA GGC GGC ACC AAG GAA ATC GGT ACT GGC TTT CC
HaloTag FZD5 K439_rev	CAT CAG TTT TTC CAG CTT GTC GGT ACC GGA AAT CTC CAG AGT AG
signal seq FZD_for	CTG GCT AGT TAA GCT TCC ACC ATG CGG CTC TGC ATC C
FZD4-XbaI_rev	GAT CTC TAG ACT CGA GCC TAC CAC AGT CTC ACT GCC
FZD10-XbaI_rev	GAT CTC TAG ACT CGA GCC CAC GCA GGT GGG CGA C
lin HA-FZD5-1D4_for	GGT ACC GCC TCC TCG GAT G
lin HA-FZD5-1D4_rev	CAA TTG ACT CCC TGC AGG AGC
FZD4 for HA-FZD-1D4_for	ATT CGC TCC TGC AGG GAG TCA ATT GTT CGG GGA CGA GGA AGA G
FZD4 for HA-FZD-1D4_rev	CTG GCC TCA TCC GAG GAG GCG GTA CCT ACC ACA GTC TCA CTG C
FZD10 for HA-FZD-1D4_for	ATT CGC TCC TGC AGG GAG TCA ATT GAT CAG CTC CAT GGA CAT GGA GC
FZD10 for HA-FZD-1D4_rev	CTG GCC TCA TCC GAG GAG GCG GTA CCC ACG CAG GTG GGC GAC
FZD4-Y2x51A_for	TTT CTC AGT ATG TGC GCT AAT ATT TAT AGC AT
FZD4-Y2x51A_rev	ATG CTA TAA ATA TTA GCG CAC ATA CTG AGA AA
FZD4-I5x62A_for	ATT GGA ACT TTG TTC GCT GCT GCA GGT TTG GT
FZD4- I5x62A_rev	ACC AAA CCT GCA GCA GCG AAC AAA GTT CCA AT
FZD4-G5x65A_for	TGT TCA TTG CTG CAG CTT TGG TGG CCT TGT T
FZD4-G5x65A_rev	AAC AAG GCC ACC AAA GCT GCA GCA ATG AAC A
FZD4-K6x32A_for	GAA AGA CTG ATG GTC GCT ATT GGG GTG TTC TCA
FZD4- K6x32A_rev	TGA GAA CAC CCC AAT AGC GAC CAT CAG TCT TTC
FZD4- Y6x53A_for	ATT GCC TGT TAT TTT GCT GAA ATC TCC AAC TG
FZD4- Y6x53A_rev	CAG TTG GAG ATT TCA GCA AAA TAA CAG GCA AT
FZD4- W7x55A_for	ATC ACT TCA GGC ATG GCT ATT TGG TCT GCC AAA
FZD4- W7x55A_rev	TTT GGC AGA CCA AAT AGC CAT GCC TGA AGT GAT
FZD5-T1x50A_for	ATC AGC ACC TCT ACA GCC GTG GCC ACC TTC C
FZD5-T1x50A_rev	GGA AGG TGG CCA CGG CTG TAG AGG TGC TGA T
FZD5-T1x53A_for	TCT ACA ACC GTG GCC GCC TTC CTG ATC GAC A
FZD5-T1x53A_rev	TGT CGA TCA GGA AGG CGG CCA CGG TTG TAG A
FZD5-Y2x39A_for	ATG GAA CGG TTC AGA GCA CCC GAG CGG CCT ATC
FZD5-Y2x39A_rev	GAT AGG CCG CTC GGG TGC TCT GAA CCG TTC CAT
FZD5-C2x50A_for	ATC TTC CTG AGC GCC GCT TAC CTG TGC GTG TC
FZD5-C2x50A_rev	GAC ACG CAC AGG TAA GCG GCG CTC AGG AAG AT
FZD5-Y2x51A_for	TTC CTG AGC GCC TGT GCC CTG TGC GTG TCC CT
FZD5-Y2x51A_rev	AGG GAC ACG CAC AGG GCA CAG GCG CTC AGG AA
FZD5-F3x29A_for	CTG TGC ACC ATC GTG GCT CTG CTG GTG TAC TT
FZD5-F3x29A_rev	AAG TAC ACC AGC AGA GCC ACG ATG GTG CAC AG
FZD5-Y3x33A_for	GTG TTT CTG CTG GTG GCC TTC TTC GGC ATG GC
FZD5-Y3x33A_rev	GCC ATG CCG AAG AAG GCC ACC AGC AGA AAC AC
FZD5-M3x37A_for	GTG TAC TTC TTC GGC GCG GCC AGC TCC ATT TG
FZD5-M3x37A_rev	CAA ATG GAG CTG GCC GCG CCG AAG AAG TAC AC
FZD5-W3x43A_for	GCC AGC TCC ATT TGG GCA GTC ATC CTG AGC CTG
FZD5-W3x43A_rev	CAG GCT CAG GAT GAC TGC CCA AAT GGA GCT GGC
FZD5-V3x44A_for	GCT CCA TTT GGT GGG CCA TCC TGA GCC TGA C
FZD5-V3x44A_rev	GTC AGG CTC AGG ATG GCC CAC CAA ATG GAG C
FZD5-W3x50A_for	ATC CTG AGC CTG ACC GCG TTT CTG GCC GCT GG
FZD5-W3x50A_rev	CCA GCG GCC AGA AAC GCG GTC AGG CTC AGG AT
FZD5-L3x52A_for	AGC CTG ACC TGG TTT GCA GCC GCT GGA ATG AAG
FZD5-L3x52A_rev	CTT CAT TCC AGC GGC TGC AAA CCA GGT CAG GCT
FZD5-F4x45A_for	GGC TAC GCC CAG TAT GCT CAT CTG GCC GCC TG
FZD5-F4x45A_rev	CAG GCG GCC AGA TGA GCA TAC TGG GCG TAG CC
FZD5-V45x52A_for	CCG GAA TCT GTT ACG CGG GCA ACC AGA ACC T
FZD5-V45x52A_rev	AGG TTC TGG TTG CCC GCG TAA CAG ATT CCG G
FZD5-F5x46A_for	AAC AGC CTG AGA GGC GCA GTG CTG GGA CCT CTG
FZD5-F5x46A_rev	CAG AGG TCC CAG CAC TGC GCC TCT CAG GCT GTT
FZD5-V5x47A_for	GCC TGA GAG GCT TCG CGC TGG GAC CTC TGG T
FZD5-V5x47A_rev	ACC AGA GGT CCC AGC GCG AAGC CTC TCA GGC
FZD5-L5x48A_for	CTG AGA GGC TTC GTG GCA GGA CCT CTG GTG CTG
FZD5-L5x48A_rev	CAG CAC CAG AGG TCC TGC CAC GAA GCC TCT CAG
FZD5-P5x50A_for	GGC TTC GTG CTG GGA GCT CTG GTG CTG TAT C
FZD5-P5x50A_rev	GAT ACA GCA CCA GAG CTC CCA GCA CGA AGC C
FZD5-G5x58A_for	TGT ATC TGC TCG TGG CCA CCC TGT TTT TGC T
FZD5-G5x58A_rev	AGC AAA AAC AGG GTG GCC ACG AGC AGA TAC A
FZD5-L5x62A_for	GTG GGC ACC CTG TTT GCG CTG GCC GGC TTT GT
FZD5-L5x62A_rev	ACA AAG CCG GCC AGC GCA AAC AGG GTG CCC AC
FZD5-G5x65A_for	TGT TTT TGC TGG CCG CCT TTG TGT CCC TGT T
FZD5-G5x65A_rev	AAC AGG GAC ACA AAG GCG GCC AGC AAA AAC A
FZD5-M6x30A_for	AAG CTG GAA AAA CTG GCG ATC CGC ATC GGC AT
FZD5-M6x30A_rev	ATG CCG ATG CGG ATC GCC AGT TTT TCC AGC TT
FZD5-R6x32A_for	GAA AAA CTG ATG ATC GCC ATC GGC ATC TTC AC
FZD5-R6x32A_rev	GTG AAG ATG CCG ATG GCG ATC ATC AGT TTT TC
FZD5-G6x34A_for	TGA TGA TCC GCA TCG CCA TCT TCA CCC TGC T
FZD5-G6x34A_rev	AGC AGG GTG AAG ATG GCG ATG CGG ATC ATC A
FZD5-Y6x51A_for	ATC GTG GTG GCT TGC GCC CTG TAC GAA CAG CA
FZD5-Y6x51A_rev	TGC TGT TCG TAC AGG GCG CAA GCC ACC ACG AT
FZD5-L6x52A_for	GTG GTG GCT TGC TAC GCG TAC GAA CAG CAC TA
FZD5-L6x52A_rev	TAG TGC TGT TCG TAC GCG TAG CAA GCC ACC AC
FZD5-Y6x53A_for	GTG GCT TGC TAC CTG GCA GAA CAG CAC TAC AGA
FZD5-Y6x53A_rev	TCT GTA GTG CTG TTC TGC CAG GTA GCA AGC CAC
FZD5-W6x61A_for	CAC TAC AGA GAG AGC GCA GAA GCC GCT CTG ACA
FZD5-W6x61A_rev	TGT CAG AGC GGC TTC TGC GCT CTC TCT GTA GTG
FZD5-K7x41A_for	TGG GTC CTG ATG CTG GCG TAC TTT ATG TGC CT
FZD5-K7x41A_rev	AGG CAC ATA AAG TAC GCC AGC ATC AGG ACC CA
FZD5-M7x44A_for	ATG CTG AAG TAC TTT GCG TGC CTG GTC GTG GG
FZD5-M7x44A_rev	CCC ACG ACC AGG CAC GCA AAG TAC TTC AGC AT
FZD5-W7x55A_for	ATC ACC AGC GGC GTT GCG ATT TGG AGC GGC AA
FZD5-W7x55A_rev	TTG CCG CTC CAA ATC GCA ACG CCG CTG GTG AT
FZD5-W8x54A_for	AAG ACC GTG GAA AGC GCG CGG AGG TTC ACC AG
FZD5-W8x54A_rev	CTG GTG AAC CTC CGC GCG CTT TCC ACG GTC TT
FZD10-C2x50A_for	ATC TTC CTC TCC ATG GCT TAC TGC GTC TAC TCC
FZD10-C2x50A_rev	GGA GTA GAC GCA GTA AGC CAT GGA GAG GAA GAT
FZD10-Y2x51A_for	TTC CTC TCC ATG TGC GCC TGC GTC TAC TCC GT
FZD10-Y2x51A_rev	ACG GAG TAG ACG CAG GCG CAC ATG GAG AGG AA
FZD10-I5x62A_for	ATC GGC ACG TCC TTC GCC CTC TCG GGC TTC GT
FZD10- I5x62A_rev	ACG AAG CCC GAG AGG GCG AAG GAC GTG CCG AT
FZD10-G5x65A_for	CCT TCA TCC TCT CGG CTT TCG TGG CCC TGT TC
FZD10-G5x65A_rev	GAA CAG GGC CAC GAA AGC CGA GAG GAT GAA GG
FZD10-R6x32A_for	GAG AAG CTC ATG GTG GCT ATC GGG CTC TTC TC
FZD10- R6x32A_rev	GAG AAG AGC CCG ATA GCC ACC ATG AGC TTC TC
FZD10- Y6x53A_for	ATC GCC TGC TAC TTT GCC GAA CGC CTC AAC AT
FZD10- Y6x53A_rev	ATG TTG AGG CGT TCG GCA AAG TAG CAG GCG AT
FZD10- W7x55A_Q5_for	CAG CGG GAT GGC TAT TTG GAC CTC CAA G
FZD10- W7x55A_Q5_rev	GTG ATC CCC ACC ACC AGC
