# Supplementary material for: Pathway selectivity in Frizzleds is achieved by conserved micro-switches defining pathway-determining, active conformations
Source: Nat Commun. 2023 Jul 29;14:4573. doi: 10.1038/s41467-023-40213-0 (PMC10387068; doi:10.1038/s41467-023-40213-0)
Supplement: Supplementary file 8 — Source Data [file 41467_2023_40213_MOESM8_ESM.xlsx]

## Sheet: Fig. 1
Figure 1
Surface ELISA HA-FZD5-1D4
	N1	N2	N3	N4	N5	N6
FZD5 wt	100	100	100	100	100	100
T1x50A	101.065	127.803	137.167	116.594	142.63	129.394
T1x53A	59.4461	88.3753	92.166	74.213	79.833	70.7267
Y2x39A	95.3245	85.7317	71.2385	105.82	81.4943	86.5352
C2x50A	46.2433	45.3087	33.8403	38.5066	36.9534	36.4502
Y2x51A	25.4513	50.4023	48.2025	34.2089	35.4813	51.6063
F3x29A	43.3457	91.3029	96.7269	67.8966	82.155	97.6465
Y3x33A	11.3241	7.31039	11.6437	11.3613	14.5056	8.93317
M3x37A	30.4743	75.1755	25.4158	73.004	57.0832	93.4547
W3x43A	52.4947	99.2467	45.8773	88.1176	89.0686	107.937
V3x44A	34.5106	86.064	45.9131	87.659	70.3626	79.2647
W3x50A	10.5393	12.087	12.3055	14.3423	15.9927	10.7542
L3x52A	42.6057	48.8615	27.5264	46.9669	47.8998	61.4156
F4x45A	24.801	40.7465	19.1558	24.2652	35.2726	46.6071
V4x52A	65.523	82.7598	46.5927	53.7211	74.7195	81.3434
F5x46A	13.8132	16.3499	12.1266	14.8426	16.3058	16.3374
V5x47A	20.1368	30.2174	14.7022	17.5109	19.593	35.5265
L5x48A	43.5699	56.0007	20.4436	52.5328	41.2992	56.6397
P5x50A	9.55264	9.45044	12.3949	12.216	15.21	7.45576
G5x58A	27.3349	44.5814	18.2794	44.6737	46.2562	41.8657
L5x62A	82.0944	108.269	69.7371	74.8801	120.95	86.5831
G5x65A	68.057	65.5025	26.328	55.9516	61.4662	56.4851
M6x30A	77.6769	95.0522	66.1778	64.8947	114.245	104.449
R6x32A	54.2886	87.6391	39.1701	55.3888	78.1633	95.4303
G6x34A	55.8134	105.684	50.9748	89.827	105.427	110.788
Y6x51A	56.6431	90.8235	32.0515	54.7634	75.0326	91.3761
L6x52A	69.7163	117.292	74.9061	43.1311	123.689	119.756
Y6x53A	40.9687	44.5643	17.8322	34.6467	35.8205	25.9577
W6x61A	29.1288	60.1438	27.115	29.3517	56.5614	61.1579
K7x41A	11.2793	9.43332	12.0372	12.3827	14.5578	7.42141
M7x44A	66.4424	114.415	34.6628	82.1347	121.341	109.792
W7x55A	137.684	106.18	60.973	97.9988	107.853	91.8399
W8x54A	106.492	74.6448	69.1647	98.8743	70.3626	81.6526
Mock	9.70961	5.90652	11.3933	11.528	13.8273	7.65332

## Sheet: Fig. 2
Figure 2
DVL shift assay
	N1	N2	N3	N4	N5	N6	N7	N8	N9	N10
FZD5 wt	100	100	100	100	100	100	100	100	100	100
T1x50A	51.7043	60.4126	37.9167	59.5546					45.0622	64.5905
T1x53A	36.9706	39.8834	46.8535	54.4438					32.4464	67.4077
Y2x39A				30.3482	41.4701	38.9615	27.28	20.8738		34.7743
C2x50A				76.7107	86.7087	95.2259	98.2821	70.4292		104.257
Y2x51A	116.595	125.244	49.9465	128.942					82.0994	110.708
F3x29A	87.1703	125.1	79.5691	123.612					101.991	116.677
M3x37A	93.0289	108.211	90.7077	101.879					80.0495	118.282
W3x43A	128.526	121.316	110.108	125.265					104.484	171.867
V3x44A	141.761	133.16	110.242	140.026					129.976	162.9
L3x52A	88.3919	77.4257	71.8856	89.9828					62.8231	93.3734
F4x45A	27.8109	43.0956	50.9969	43.4093					28.1265	76.9917
V45x52A	100.981	99.1083	81.8741	147.524					96.6837	127.574
L5x48A	87.8564	82.5244	82.3304	116.425					79.9095	113.345
G5x58A	104.052	111.103	102.345	172.093					129.611	150.122
L5x62A	178.363	160.446	138.908	357.725					180.038	262.25
G5x65A	149.322	156.713	112.187	304.022					166.153	159.335
M6x30A	58.0643	64.372	65.6175	82.6794					75.2285	105.571
R6x32A	16.4287	19.8885	25.4049	28.957					50.4181	28.2123
G6x34A	160.67	148.225	169.346	203.491					159.568	197.074
Y6x51A	108.768	127.498	106.984	156.14					107.338	181.87
L6x52A	133.27	155.641	142.393	205.636					178.363	225.883
Y6x53A	89.7966	114.282	90.424	108.817					75.2911	104.776
W6x61A	127.952	129.561	99.4756	104.063					101.555	140.804
M7x44A	134.64	196.127	131.955	185.755					169.878	156.481
W7x55A	18.7036	22.3955	31.3451	26.6361					33.7952	15.348
W8x54A	35.5044	70.66	39.1941	20.7901					39.9413	34.0457
Mock	35.5378	45.0283	27.3371	43.0042	39.4624	46.0245	30.8358	40.9889	23.9499	36.5731

## Sheet: Fig. 3
Figure 3
TOPFlash
	N1	N2	N3
FZD5 wt	100	100	100
T1x50A	25.5342	20.683	44.0305
T1x53A	29.602	33.6724	27.193
Y2x39A	11.1702	11.8542	9.08685
C2x50A	112.045	103.361	128.789
Y2x51A	101.419	123.657	99.4655
F3x29A	101.587	65.7374	94.775
M3x37A	70.7078	62.3273	93.7679
W3x43A	47.0161	60.2814	77.69
V3x44A	67.1053	52.6193	49.9341
L3x52A	65.5987	44.7335	36.0185
F4x45A	54.11	65.5282	71.1719
V45x52A	59.338	43.9759	48.1756
L5x48A	76.4308	96.56	55.9993
G5x58A	91.0304	78.9556	125.338
L5x62A	31.0059	33.0406	38.5334
G5x65A	109.19	100.041	73.6419
M6x30A	27.2941	12.5137	44.2344
R6x32A	0.357246	0.286517	-10.2069
G6x34A	36.8138	69.6846	45.4077
Y6x51A	36.1596	87.2612	33.6736
L6x52A	24.135	53.7272	36.1543
Y6x53A	39.8491	70.3256	40.6276
W6x61A	52.8989	30.4072	41.1408
M7x44A	29.2711	50.6447	32.555
W7x55A	7.29893	11.634	38.7364
W8x54A	29.7177	31.127	52.6809

## Sheet: Fig. 4b
Figure 4b
DEP recruitment (TM1 and TM2)
		mean fluorescence (a.u.)	SD fluorescence	mean BRET	SD BRET	mean BRET	SD BRET	mean BRET	SD BRET	mean BRET	SD BRET	mean BRET	SD BRET	mean BRET	SD BRET	mean BRET	SD BRET
FZD5 wt	N1	29266.2	4314.53	0.225911	0.0031841
		28941.8	499.925	0.22872	0.00656407
		18189.5	446.184	0.238974	0.000523259
		11604.7	1792.75	0.222266	0.0079104
		4912	255.973	0.189119	0.00515764
		995	27.3415	0.153427	0.0138996
		425.833	57.2756	0.111755	0.0012438
		0	23.0988	0	0.00147078
	N2	13697.7	116.201	0.231305	0.0109319
		18869	2375.17	0.212076	0.00766221
		11588.8	831.086	0.214028	0.00598495
		6087.83	726.906	0.196817	0.000152028
		1443	149.2	0.207156	0.00314875
		1054.33	70.0036	0.140768	0.0121085
		353.833	72.1249	0.100547	0.000546594
		1.14e-13	114.787	1.5e-06	0.00448518
	N3
		8586.83	1054.53	0.211798	0.00111723
		9271.5	1421.76	0.214436	0.00871297
		4086.83	297.456	0.204875	0.000440528
		838.833	160.749	0.187422	0.00675853
		199.333	2.59273	0.105734	0.0125292
		274.5	5.18545	0.0774075	0.0139166
		-1.1e-13	17.2063	0	0.00574171
T1x50A	N1	31899.2	6157.72			0.194173	0.00104228
		32255	3385.63			0.217696	0.00537967
		22390.8	2044.25			0.201998	0.00409981
		11655.3	89.0954			0.190334	0.00154927
		6528.33	766.032			0.132871	0.00132583
		645	65.5252			0.0596735	0.00337502
		397.167	18.6205			0.0296965	0.00485429
		0	8.48528			-5e-07	0.00347826
	N2
		8066.33	509.588			0.197928	0.0301058
		6684.83	628.146			0.187511	0.00327603
		5486.17	365.574			0.158596	0.000451841
		1936.67	173.948			0.123368	0.00826537
		443.5	26.6344			0.074687	0.0112543
		187.833	13.9064			0.023441	5.9397e-05
		0	12.7279			2.5e-06	0.00252084
	N3	34019.8	2264.39			0.198956	0.0253469
		15687.7	1776.25			0.205513	0.00219415
		29396.7	6108.46			0.206085	0.00453114
		15961.2	1249.93			0.186561	0.00674651
		4200	1017.29			0.166687	0.00765372
		784.833	121.858			0.076041	0.00187383
		356	88.624			0.038953	0.0019007
		5.68e-14	60.3398			-2.5e-06	0.00108541
T1x53A	N1	6339.33	1831.41					0.154251	0.0136903
		12112.7	1441.08					0.171495	0.0177074
		15252	16.0278					0.180273	0.00116178
		10153.2	62.9325					0.172385	0.00603657
		7078.5	485.782					0.132518	0.00086267
		1186.5	110.073					0.0776335	0.0007064
		540.167	45.9619					0.045629	0.00151179
		0	33.9411					1e-06	0.00384808
	N2	37190.2	2376.35					0.184761	0.0120569
		8136.33	1338.08					0.176318	0.000814587
		12217.7	1381.92					0.174902	0.00176211
		5034.33	520.666					0.14373	0.00403192
		1067	61.5183					0.141823	0.000873277
		655.667	60.1041					0.066594	0.00701591
		196.833	28.7557					0.025589	0.00620557
		1.14e-13	11.078					-1e-06	0.00220476
	N3	34738.5	4842.97					0.16325	0.00446467
		35461	8922.27					0.167662	0.000946109
		22938.7	297.928					0.173738	0.00335946
		16100.5	2131.93					0.157037	0.00439255
		6390	313.484					0.135063	0.00121905
		1025.33	336.583					0.0770615	0.0023384
		594.333	54.2115					0.0377485	0.00360978
		0	11.7851					1e-06	0.00189646
Y2x39A	N1	21843.7	1005.74							0.137066	0.000316077
		17119.5	3189.05							0.136354	0.00343795
		7670.5	1334.55							0.116625	0.00178191
		2246	44.5477							0.0755575	0.00387424
		587.167	51.3831							0.03318	0.00450144
		356	43.1335							0.0128025	0.00238649
		1.14e-13	52.5616							5e-07	0.00390394
	N2	7290.67	339.883							0.160441	0.00636184
		4514.83	280.721							0.145925	0.0105536
		6494.83	348.132							0.1322	0.00629537
		3860.83	427.328							0.129032	0.0128566
		1214.33	95.2237							0.072104	0.0171473
		60.1667	97.345							0.0173165	0.0181224
		0	48.0833							0	0.00626497
	N3	51703.3	619.661							0.167896	0.00200253
		46356.8	3284.75							0.171979	0.0028758
		34935.3	2587.78							0.166278	0.00177272
		14199	10.6066							0.143121	0.00212981
		6954.5	243.245							0.116597	4.59619e-05
		1077.17	75.8961							0.0486785	0.000791252
		414.5	0.942809							0.0231025	0.00052538
		0	2.12132							5e-07	0.000269408
C2x50A	N1	12749	1709.08									0.110384	0.00306814
		36895.3	451.37									0.130297	0.00840609
		11333.7	208.596									0.113844	0.000518309
		10773.7	554.136									0.109911	0.00491298
		3294	222.267									0.099456	0.000349311
		756.167	31.1127									0.0741495	0.00406233
		327	17.6777									0.0449925	0.00431123
		1.14e-13	13.9064									2.5e-06	0.0112748
	N2	42153.8	5256.4									0.121683	0.0028751
		35619.2	3404.72									0.116997	0.00114198
		22013.5	2181.9									0.10468	0.000452548
		7514.5	563.093									0.0915195	3.18198e-05
		3681.67	225.331									0.087333	0.00061094
		846.333	84.3814									0.0558165	0.000164756
		334.833	12.4922									0.0303235	0.000405172
		1.42e-14	5.18545									-1e-06	0.000705693
	N3	10100.7	1026.48									0.110852	0.0239745
		10116.8	1610.32									0.132106	0.00740341
		6787.5	1632.47									0.105228	0.0211679
		1671.67	390.087									0.0821285	0.00912238
		773.167	32.5269									0.078847	0
		189.167	120.68									0.0368735	0.00371019
		-1.1e-13	11.5494									-1e-06	0.00794647
Y2x51A	N1
		4006.83	1714.5											0.153183	0.0261163
		19334.5	1494.35											0.143688	0.00441659
		8483.67	139.771											0.130942	0.00791111
		8453.33	1624.22											0.112143	0.000740341
		1078.5	16.4992											0.0984765	0.00494338
		513.5	38.6552											0.0644775	0.00435224
		-5.7e-14	24.2773											-5e-07	0.00190848
	N2	5066.33	932.202											0.14653	0.0241413
		31234.3	2570.8											0.146789	0.00253356
		4212.17	407.765											0.138245	0.0121644
		7072.67	53.9758											0.128285	0.00561231
		2311.33	201.997											0.109505	0.00331916
		730.167	59.8684											0.088706	0.00906794
		247	3.53553											0.0483985	0.0159573
		0	24.2773											-5e-07	0.00369039
	N3	6236.67	659.495											0.143855	0.0332991
		17490.3	249.373											0.125596	0.00122542
		2437.33	257.387											0.142831	0.000756604
		4328	1624.93											0.119244	0.00934229
		1021.67	165.463											0.106825	0.0160683
		473	12.7279											0.074388	0.00620698
		228.833	64.3467											0.0512695	0.00469307
		0	46.669											2e-06	0.00885581
beta2	N1	12296	904.154													0.0394635	0.00589939
		11416.2	1605.37													0.0302535	0.000826608
		9181	863.142													0.0370455	0.00223375
		4649.33	575.585													0.0038645	0.00758655
		273	20.2704													-0.00195	0.000226274
		622.833	41.2479													-0.0002575	0.0069049
		5.68e-14	24.513													1e-06	0.000298399
	N2	60850.5	1780.73													0.037797	0.00701026
		25127.8	2115.43													0.039621	0.00696642
		18283	230.988													0.0104285	0.00363099
		11554	119.737													0.0102685	0.00565615
		8200.33	31.5841													0.015289	0.0153668
		1457.17	148.257													-0.004455	0.00549422
		165.167	5.89256													-0.01085	0.00602455
		1.14e-13	6.12826													2e-06	0.00437275
	N3	47331.5	2322.61													0.030542	0.00398243
		44143.5	1178.98													0.0207945	0.00605637
		34254.2	2175.06													0.0121195	0.00281216
		12130.7	399.044													0.006271	0.00541785
		11648.3	1772.72													0.001844	0.00525239
		3721	288.735													-0.0070495	0.0123609
		2060	16.7349													-0.00811	0.00079196
		0	123.744													-5e-07	0.00523188

## Sheet: Fig. 4c 
Figure 4c
DEP recruitment (TM3 and TM4)
		mean fluorescence (a.u.)	SD fluorescence	mean BRET	SD BRET	mean BRET	SD BRET	mean BRET	SD BRET	mean BRET	SD BRET	mean BRET	SD BRET	mean BRET	SD BRET	mean BRET	SD BRET
FZD5 wt	N1	29266.2	4314.53	0.225911	0.0031841
		28941.8	499.925	0.22872	0.00656407
		18189.5	446.184	0.238974	0.000523259
		11604.7	1792.75	0.222266	0.0079104
		4912	255.973	0.189119	0.00515764
		995	27.3415	0.153427	0.0138996
		425.833	57.2756	0.111755	0.0012438
		0	23.0988	0	0.00147078
	N2	13697.7	116.201	0.231305	0.0109319
		18869	2375.17	0.212076	0.00766221
		11588.8	831.086	0.214028	0.00598495
		6087.83	726.906	0.196817	0.000152028
		1443	149.2	0.207156	0.00314875
		1054.33	70.0036	0.140768	0.0121085
		353.833	72.1249	0.100547	0.000546594
		1.14e-13	114.787	1.5e-06	0.00448518
	N3
		8586.83	1054.53	0.211798	0.00111723
		9271.5	1421.76	0.214436	0.00871297
		4086.83	297.456	0.204875	0.000440528
		838.833	160.749	0.187422	0.00675853
		199.333	2.59273	0.105734	0.0125292
		274.5	5.18545	0.0774075	0.0139166
		-1.1e-13	17.2063	0	0.00574171
F3x29A	N1	14344.3	1254.41			0.199069	0.0193372
		11259.7	1196.42			0.190027	0.0161355
		18831.2	483.897			0.187499	0.00676065
		3002.67	72.1249			0.162408	0.00588171
		2174.33	59.8684			0.155783	0.00478853
		361.667	45.2548			0.106019	0.00610092
		114.667	0.471405			0.0540865	0.011511
		1.14e-13	3.77124			-2.5e-06	0.00149553
	N2
		15090.3	1016.82			0.182723	0.0121842
		5929.17	1051.94			0.1807	0.0045771
		3520.33	288.028			0.184133	0.0136168
		1309	47.1405			0.147398	0.00516047
		268.167	153.914			0.110617	0.00954523
		198.333	90.9811			0.059245	0.0155196
		0	74.9533			1e-06	0.00464003
	N3	7189	1614.56			0.158813	0.00373847
		8588	1344.45			0.214819	0.0146972
		7882.5	1477.15			0.184672	0.0212238
		4128.67	320.084			0.174807	0.00837073
		3586.83	1008.1			0.165444	0.00288641
		425.167	209.068			0.112781	0.0140608
		243.167	119.501			0.070252	0.00879924
		0	85.3242			-2e-06	0.000930553
M3x37A	N1
		16941	2414.3					0.1739	0.0215851
		17323.3	1860.4					0.154169	0.000979343
		15775.7	1268.31					0.157415	0.000421436
		5367.67	1471.02					0.144559	0.00509046
		1647.5	99.4664					0.089649	0.000230517
		454.667	21.9203					0.059846	0.0021694
		5.68e-14	20.0347					2.5e-06	0.00216728
	N2	53216	1695.41					0.160952	0.00304056
		36766.8	659.024					0.165067	6.6468e-05
		35167	151.085					0.156243	0.00387212
		8776.67	62.9325					0.1406	0.00200606
		5738.67	515.481					0.125828	0.0016115
		4633.67	98.7592					0.115191	0.00557483
		1972.17	140.95					0.103176	0.0103626
		-5.7e-14	15.792					1.5e-06	0.000779939
	N3	47346.3	4563.67					0.137458	0.00636184
		40432.3	333.283					0.151515	0.00355816
		33403.5	347.189					0.153523	0.00485358
		17729.7	1083.29					0.137186	0.000975807
		3039.67	146.135					0.1426	0.00336795
		554.833	44.5477					0.0557915	0.00178403
		0	17.442					2e-06	0.00196859
W3x43A	N1	17797.2	4585.12							0.206677	0.0161645
		49179	3657.63							0.208018	0.00955089
		31761.3	5676.65							0.213199	0.0090545
		18013.8	2184.25							0.21641	0.00611789
		5617.83	408.943							0.196714	0.00024678
		1087.33	218.732							0.140919	0.0092235
		408.333	56.0971							0.103292	0.00378373
		-1.1e-13	11.7851							0	0
	N2
		13705.7	1141.74							0.203857	0.00132795
		5143.83	190.212							0.186756	0.00347826
		2488.33	587.37							0.183512	0.0136054
		980	105.595							0.153726	0.0128326
		256.167	85.5599							0.0903205	0.0105861
		132.833	19.0919							0.0518045	0.0106823
		0	5.65685							-1.5e-06	0.00612142
	N3	44722.7	29.4628							0.228965	0.00239002
		37810.5	550.129							0.233003	0.00278459
		28119.3	1003.38							0.23444	0.00188232
		11659	862.906							0.222442	0.0100593
		6453.5	188.562							0.212348	0.0042978
		928.167	107.952							0.166324	0.00475883
		447.667	14.8492							0.120871	0.00467539
		0	7.30677							-1.5e-06	0.00119996
V3x44A	N1
		571.333	95.4594									0.187901	0.01309
		16802.3	532.923									0.200555	0.00191414
		7603.83	45.2548									0.201991	0.00168362
		5871.5	97.1093									0.187254	0.000682358
		1575.5	108.423									0.151725	0.00935007
		748.333	61.5183									0.0966735	0.000111016
		0	47.3762									-2e-06	0.00184979
	N2	5023	729.97									0.167552	0.0174769
		18347.7	499.925									0.191619	0.0017713
		1192.17	103.709									0.208797	0.0147672
		8135.67	572.992									0.186675	0.011528
		2451.33	578.649									0.174766	0.000473054
		597.167	40.0694									0.137382	0.00967746
		270.333	5.89256									0.0721245	0.00527431
		1.14e-13	34.1768									-2e-06	0.00692682
	N3	21425.2	329.276									0.214868	0.00324421
		46314.2	1209.39									0.222446	0.00416769
		22217.5	2680.17									0.2147	0.00206334
		12015.5	1576.14									0.204811	6.92965e-05
		5900.17	604.105									0.19042	0.00154927
		1172.5	69.5322									0.163445	0.00630244
		460.833	5.42115									0.11441	0.00252154
		0	1.41421									-1e-08	9.60251e-06
L3x52A	N1
		19982.5	1679.85											0.164103	0.0122591
		22404.7	403.051											0.162264	0.00454528
		19475.3	435.106											0.145623	0.00176989
		4111.83	291.564											0.087573	0.00257528
		1162.17	46.4333											0.06433	0.00824345
		466	112.666											-5e-07	0.00183777
		1.14e-13	36.2981
														0.179259	0.00303561
	N2	40210	1133.73											0.176042	0.00010748
		40090.8	2354.9											0.167566	0.00472701
		23193.8	1621.4											0.155272	0.00117309
		13737.7	635.925											0.148115	0.00170837
		6006.5	375.474											0.115702	0.000596091
		892	60.3398											0.0829025	0.00361119
		512.333	9.89949											1.5e-06	0.00182646
		-1.4e-14	1.88562
														0.19522	0.0315744
	N3	5477.33	1632.47											0.185507	0.0069155
		8210.67	976.75											0.160431	0.0161447
		8902	2236.34											0.142401	0.0103407
		5526	1316.16											0.126944	0.00850225
		1370.17	111.959											0.0882825	0.00351361
		549.833	99.7021											0.0606205	0.00362392
		345.667	12.2565											-2e-06	0.00122754
		1.14e-13	20.7418
F4x45A	N1
		23428.3	1479.03													0.13847	0.0028058
		12454.8	2103.41													0.132788	0.00402414
		12751.3	36.0624													0.121918	0.00388131
		3379.83	206.947													0.10028	6.36396e-06
		1829.83	11.3137													0.0610725	0.00416981
		518.167	66.468													0.0392165	0.00232426
		0	4.94975													-1e-06	0.00172393
	N2
		30323.3	2059.8													0.135957	0.00947947
		20113.5	93.8095													0.115412	0.00190353
		5597.5	725.02													0.101861	0.00648063
		2317.67	329.748													0.085621	0.0177088
		425.5	27.3415													0.0436195	0.0135545
		149.5	7.54247													0.031701	0.00744018
		0	28.9914													1e-06	0.0008358
	N3	37415.7	563.093													0.145075	0.00115471
		35445.8	1303.9													0.142088	0.00066963
		26604.5	614.712													0.134376	0.00319754
		11722.8	1143.63													0.12008	0.000323148
		5868.67	547.536													0.114902	0.00252508
		947.167	36.2981													0.071411	0.00153725
		406.167	1.41421													0.0437135	0.00121127
		0	2.12132													-1e-06	0.00193606
beta2	N1	12296	904.154															0.0394635	0.00589939
		11416.2	1605.37															0.0302535	0.000826608
		9181	863.142															0.0370455	0.00223375
		4649.33	575.585															0.0038645	0.00758655
		273	20.2704															-0.00195	0.000226274
		622.833	41.2479															-0.0002575	0.0069049
		5.68e-14	24.513															1e-06	0.000298399
	N2	60850.5	1780.73															0.037797	0.00701026
		25127.8	2115.43															0.039621	0.00696642
		18283	230.988															0.0104285	0.00363099
		11554	119.737															0.0102685	0.00565615
		8200.33	31.5841															0.015289	0.0153668
		1457.17	148.257															-0.004455	0.00549422
		165.167	5.89256															-0.01085	0.00602455
		1.14e-13	6.12826															2e-06	0.00437275
	N3	47331.5	2322.61															0.030542	0.00398243
		44143.5	1178.98															0.0207945	0.00605637
		34254.2	2175.06															0.0121195	0.00281216
		12130.7	399.044															0.006271	0.00541785
		11648.3	1772.72															0.001844	0.00525239
		3721	288.735															-0.0070495	0.0123609
		2060	16.7349															-0.00811	0.00079196
		0	123.744															-5e-07	0.00523188

## Sheet: Fig. 4d
Figure 4d
DEP recruitment (ECL2 and TM5)
		mean fluorescence (a.u.)	SD fluorescence	mean BRET	SD BRET	mean BRET	SD BRET	mean BRET	SD BRET	mean BRET	SD BRET	mean BRET	SD BRET	mean BRET	SD BRET	mean BRET	SD BRET
FZD5 wt	N1	29266.2	4314.53	0.225911	0.0031841
		28941.8	499.925	0.22872	0.00656407
		18189.5	446.184	0.238974	0.000523259
		11604.7	1792.75	0.222266	0.0079104
		4912	255.973	0.189119	0.00515764
		995	27.3415	0.153427	0.0138996
		425.833	57.2756	0.111755	0.0012438
		0	23.0988	0	0.00147078
	N2	13697.7	116.201	0.231305	0.0109319
		18869	2375.17	0.212076	0.00766221
		11588.8	831.086	0.214028	0.00598495
		6087.83	726.906	0.196817	0.000152028
		1443	149.2	0.207156	0.00314875
		1054.33	70.0036	0.140768	0.0121085
		353.833	72.1249	0.100547	0.000546594
		1.14e-13	114.787	1.5e-06	0.00448518
	N3
		8586.83	1054.53	0.211798	0.00111723
		9271.5	1421.76	0.214436	0.00871297
		4086.83	297.456	0.204875	0.000440528
		838.833	160.749	0.187422	0.00675853
		199.333	2.59273	0.105734	0.0125292
		274.5	5.18545	0.0774075	0.0139166
		-1.1e-13	17.2063	0	0.00574171
V45x52	N1	11524.2	45.9619			0.208148	0.0272618
		992.167	30.4056			0.179825	0.0437084
		795	99.9378			0.148525	0.0108958
		6107.33	1219.05			0.169187	0.00465418
		1171.67	164.52			0.116693	0.00252791
		532.833	73.7748			0.0761445	0.0117274
		-5.7e-14	62.6968			-2.5e-06	0.00341886
	N2
		2584.17	648.417			0.190666	0.00476944
		2072.67	1057.36			0.188695	0.0147085
		13528.8	2668.86			0.179818	0.00376534
		2378.67	90.0383			0.158744	0.0268771
		414	15.5564			0.128949	0.010036
		114.167	50.2046			0.0773935	0.0341723
		0	45.2548			2.5e-06	0.00911107
	N3	11268.7	576.528			0.196802	0.0119048
		25970.5	3991.62			0.184765	0.0163377
		18632	852.299			0.170792	0.00253356
		6629.83	613.062			0.160981	0.00586404
		5073.17	273.179			0.150863	0.000816001
		683	52.7973			0.107667	4.24264e-05
		200.667	51.3831			0.059428	0.0030052
		-1.1e-13	52.7973			-1.5e-06	0.00128481
L5x48A	N1	7697.83	419.314					0.153162	0.0190502
		23178.5	1273.97					0.154896	0.0147849
		14554.3	446.42					0.153277	0.00471287
		9479.33	1203.5					0.145853	0.0028553
		1172.17	125.158					0.122205	0.00200041
		908.667	53.2687					0.0933085	0.0030144
		304.167	3.53553					0.0667975	0.00267781
		0	16.0278					1e-06	0.00670479
	N2
		8801.67	912.403					0.155148	0.0177915
		9038	795.966					0.127084	0.00614476
		3068.5	365.81					0.121794	0.0155528
		2851.67	4.00694					0.116635	0.0174472
		658.5	30.6413					0.0721915	0.00404394
		119.5	44.312					0.032734	0.0206758
		0	41.7193					1.5e-06	0.00332552
	N3	44511.3	2860.95					0.17386	2.05061e-05
		43924.7	3033.96					0.173987	0.00130603
		30190.2	1004.8					0.159892	0.00650609
		12539.7	113.137					0.150577	0.000766504
		5531.17	160.985					0.146621	0.00267074
		1110.17	53.5044					0.117886	0.00644952
		520.833	41.7193					0.08484	0.000633568
		-1.4e-14	5.18545					5e-07	0.00183918
G5x58A	N1	7366.17	94.2809							0.204456	0.01238
		18555.2	276.714							0.221894	0.0028256
		6116.17	885.298							0.21675	0.0114608
		6304	0.707107							0.212245	0.00570069
		992.333	410.829							0.20464	0.0153096
		894.5	22.156							0.150643	0.00406657
		493.833	24.513							0.12519	0.00939816
		0	13.9064							0	0.0010748
	N2	1175.17	439.113							0.199779	0.0339616
		6152	700.979							0.195431	0.00310278
		1316	438.878							0.182341	0.00688651
		2745.5	844.521							0.165838	0.0105415
		411.667	132.465							0.135547	0.00942361
		667.667	68.8251							0.0873355	0.00676348
		201.833	26.6344							0.100058	0.00511592
		0	14.1421							-1.5e-06	0.00151109
	N3	36891.8	3229.83							0.206062	0.00435154
		35876.7	265.401							0.208162	0.0330318
		31010	3448.32							0.209621	0.00248194
		8695.33	752.833							0.203389	0.0138169
		3360.17	139.3							0.184815	0.00508127
		4167.83	249.137							0.191635	0.00849447
		2249	188.562							0.164575	0.0199878
		0	12.7279							2e-06	0.00595667
L5x62A	N1
		12994	1464.42									0.244335	0.0187348
		24913.5	977.693									0.243281	0.000993485
		8784.67	1140.56									0.240099	0.00432396
		1634	161.928									0.215205	0.00183141
		1318.5	32.5269									0.178153	0.0220582
		313	34.1768									0.155383	0.00742462
		0	48.7904									-2.5e-06	0.00603516
	N2	5925.67	90.0383									0.213628	0.0215767
		60007	2368.81									0.23242	0.00111016
		23026.8	211.425									0.22972	0.0110153
		12841.3	592.556									0.228495	0.00452336
		2962.67	92.3953									0.206785	0.00462872
		656.833	82.7315									0.17547	0.00514632
		189.5	64.3467									0.114891	0.00359069
		1.14e-13	58.9256									1.5e-06	0.00507915
	N3	34041.8	2357.73									0.239064	0.0396941
		44847.7	3247.03									0.237605	0.00326259
		27747.3	1297.78									0.256533	0.00281428
		4715.67	678.822									0.215273	0.00920229
		5660.33	35.3553									0.232461	0.000352139
		4733.5	166.17									0.213307	0.00288358
		2339.67	123.037									0.210392	0.00189646
		0	14.1421									-1.5e-06	0.000252437
G5x65A	N1	4015	673.873											0.270365	0.00901137
		28425.8	3392.23											0.277252	0.00247063
		13246.2	1905.42											0.246169	0.00661569
		12644.7	702.628											0.267819	0.000836507
		1038.5	29.6985											0.248879	0.0102948
		1744.33	8.72098											0.208142	0.00294581
		322.667	41.2479											0.151341	0.0149065
		0	34.6482											1e-06	0.00192474
	N2	7245.17	1079.52											0.241544	0.0387827
		38831.5	1166.26											0.236525	0.00796061
		37022	1982.02											0.229812	0.00562574
		15441	1031.67											0.231461	0.000639932
		4577.5	766.504											0.224256	0.0062381
		1009.83	131.522											0.193059	0.00206617
		225.333	0.707107											0.12946	0.00109814
		-1.1e-13	42.6621											1e-06	0.00817557
	N3	46255.7	5470.18											0.234566	0.00349735
		36029.7	2720.47											0.248279	0.00444558
		44851.8	768.154											0.259024	0.00122047
		6834.5	206.239											0.244832	0.00850084
		4956	398.337											0.247327	0.0108053
		4244	30.1699											0.233795	0.00513713
		2920.5	12.0208											0.217713	0.01175
		0	7.07107											2.5e-06	0.00881409
beta2	N1	12296	904.154													0.0394635	0.00589939
		11416.2	1605.37													0.0302535	0.000826608
		9181	863.142													0.0370455	0.00223375
		4649.33	575.585													0.0038645	0.00758655
		273	20.2704													-0.00195	0.000226274
		622.833	41.2479													-0.0002575	0.0069049
		5.68e-14	24.513													1e-06	0.000298399
	N2	60850.5	1780.73													0.037797	0.00701026
		25127.8	2115.43													0.039621	0.00696642
		18283	230.988													0.0104285	0.00363099
		11554	119.737													0.0102685	0.00565615
		8200.33	31.5841													0.015289	0.0153668
		1457.17	148.257													-0.004455	0.00549422
		165.167	5.89256													-0.01085	0.00602455
		1.14e-13	6.12826													2e-06	0.00437275
	N3	47331.5	2322.61													0.030542	0.00398243
		44143.5	1178.98													0.0207945	0.00605637
		34254.2	2175.06													0.0121195	0.00281216
		12130.7	399.044													0.006271	0.00541785
		11648.3	1772.72													0.001844	0.00525239
		3721	288.735													-0.0070495	0.0123609
		2060	16.7349													-0.00811	0.00079196
		0	123.744													-5e-07	0.00523188

## Sheet: Fig. 4e
Figure 4e
DEP recruitment (TM6)
		mean fluorescence (a.u.)	SD fluorescence	mean BRET	SD BRET	mean BRET	SD BRET	mean BRET	SD BRET	mean BRET	SD BRET	mean BRET	SD BRET	mean BRET	SD BRET	mean BRET	SD BRET	mean BRET	SD BRET	mean BRET	SD BRET
FZD5 wt	N1	29266.2	4314.53	0.225911	0.0031841
		28941.8	499.925	0.22872	0.00656407
		18189.5	446.184	0.238974	0.000523259
		11604.7	1792.75	0.222266	0.0079104
		4912	255.973	0.189119	0.00515764
		995	27.3415	0.153427	0.0138996
		425.833	57.2756	0.111755	0.0012438
		0	23.0988	0	0.00147078
	N2	13697.7	116.201	0.231305	0.0109319
		18869	2375.17	0.212076	0.00766221
		11588.8	831.086	0.214028	0.00598495
		6087.83	726.906	0.196817	0.000152028
		1443	149.2	0.207156	0.00314875
		1054.33	70.0036	0.140768	0.0121085
		353.833	72.1249	0.100547	0.000546594
		1.14e-13	114.787	1.5e-06	0.00448518
	N3
		8586.83	1054.53	0.211798	0.00111723
		9271.5	1421.76	0.214436	0.00871297
		4086.83	297.456	0.204875	0.000440528
		838.833	160.749	0.187422	0.00675853
		199.333	2.59273	0.105734	0.0125292
		274.5	5.18545	0.0774075	0.0139166
		-1.1e-13	17.2063	0	0.00574171
M6x30A	N1	35821	1907.07			0.191647	0.0122018
		38864.7	3270.37			0.201786	0.0253363
		29837	1157.53			0.197704	0.00286025
		14289	926.074			0.173835	0.00405596
		6507	457.969			0.150875	0.00602243
		1166	78.4888			0.0920735	0.00820315
		79.8333	32.9983			0.0513825	0.00273862
		0	39.3623			2e-06	0.00109177
	N2	47442.7	0.235702			0.201842	0.00303844
		33569.5	1154.94			0.20297	0.0356912
		37579	359.917			0.205202	0.0124557
		8818.33	331.633			0.171895	0.00454811
		5017.67	39.3623			0.128893	0
		3823.83	92.8667			0.135535	0.00438972
		2286.5	145.193			0.111979	0.00593121
		0	7.30677			1.5e-06	0.00451346
	N3	26367	1798.41			0.188453	0.0140608
		20154	436.992			0.21043	0.00829648
		28519.8	1998.05			0.208651	0.000416486
		8223.83	10.6066			0.20501	0.00117097
		8197	559.086			0.17455	0.00801293
		1283.33	305.47			0.101156	0.00107551
		367.5	96.4022			0.053727	0.000533159
		-5.7e-14	21.2132			5e-07	0.00353624
R6x32A	N1	24653.8	3821.68					0.107078	0.0306177
		36398	4335.27					0.112229	0.0127081
		22161	55.8614					0.0904605	0.00229739
		8679.5	753.304					0.071214	0.000868327
		3567.5	1087.06					0.0412345	0.000993485
		1356.33	370.288					0.0072875	0.00135835
		460.333	112.43					0.0126635	0.00603233
		-1.1e-13	42.1907					2e-06	0.00188373
	N2	29551.8	1620.69					0.100959	0.0198845
		44018.2	8585.22					0.109204	0.000412243
		48215.8	5489.03					0.083163	0.00373635
		13079.7	662.088					0.0581195	0.00204283
		8418.17	828.729					0.03288	0.00573888
		1018.83	150.378					0.0106925	0.00190141
		265.333	133.172					0.0016015	4.59619e-05
		0	130.815					-1.5e-06	0.00180807
	N3	50815	1636.95					0.134029	0.000555079
		47455.8	2271.23					0.132874	0.0023384
		34386.3	811.523					0.119742	0.000248902
		12322.7	416.486					0.081895	0.00155139
		6193	6.36396					0.0570265	0.00103308
		990	9.19239					0.016308	0.000670337
		387.833	3.77124					0.006892	0.00122471
		-1.4e-14	0.235702					-5e-08	5.64978e-05
G6x34A	N1	10354	1393.71							0.215757	0.0412965
		17638.5	525.616							0.257331	0.00550624
		16938.3	120.915							0.233322	0.00300874
		9265.83	88.1526							0.227075	0.0120109
		1831.5	189.033							0.209628	0.0128425
		1154.83	33.4697							0.179699	0.00416415
		487.833	47.6119							0.130487	4.38406e-05
		1.14e-13	31.3484							0	0.00999849
	N2	38193.5	2067.82							0.211949	0.00978212
		42437.7	318.198							0.224817	0.00743523
		33055.5	4332.44							0.221189	0.000973686
		10689.2	897.318							0.223601	0.00155846
		5794.17	718.185							0.19867	0.00227476
		760.167	136							0.170218	0.00947806
		122.667	63.1682							0.112887	0.00320673
		0	42.4264							-2e-06	0.00142553
	N3	39433.2	4371.1							0.217204	0.013259
		35244.7	284.728							0.215332	0.00213263
		48937	2055.32							0.215551	0.0065075
		15706.5	973.215							0.225986	0.00341674
		9764.67	141.893							0.216059	0.00460751
		1406.17	161.928							0.174089	0.00646296
		521.667	32.5269							0.12673	0.0051541
		0	8.01388							-2e-06	0.00176494
Y6x51A	N1	2444.5	49.2618									0.2138	0.00100692
		24091	1944.54									0.20222	0.00127703
		9544.33	280.957									0.197303	0.0191053
		6330.83	704.043									0.180309	0.000909339
		1020.67	189.505									0.173859	0.00899581
		936.333	7.54247									0.129812	0.00876176
		293.833	6.36396									0.0894215	0.00142341
		0	39.598									2e-06	0.00134633
	N2
		20345	2200.99									0.17028	0.00161574
		21038.7	227.688									0.174271	0.00419526
		9777.33	356.853									0.170259	0.000289914
		2370.67	368.638									0.162204	0.00325976
		386.5	108.659									0.117718	0.00843366
		119.833	97.345									0.061635	0.0123433
		1.14e-13	40.5408									-5e-07	0.00147007
	N3	33207.5	214.489									0.199645	0.00434871
		38011.3	1214.57									0.206442	0.000366988
		31168.8	1491.52									0.210208	0.00390889
		12618.2	215.903									0.199251	0.000287085
		6209	58.2185									0.189141	0.00234264
		1164.33	19.0919									0.149504	0.000292742
		462.833	10.3709									0.101795	0.000193747
		0	3.06413									1.5e-06	0.0032831
L6x52A	N1	25006.8	2636.57											0.241952	0.0185085
		31362.7	3930.34											0.241539	0.000316077
		21572.7	3328.82											0.225973	0.00559392
		8237.67	173.241											0.218432	0.00731502
		1588.67	16.7349											0.217945	0.00160443
		1056.17	7.54247											0.157524	0.0148945
		532.667	3.06413											0.101807	0.00181373
		-1.1e-13	34.1768											1e-06	0.00157119
	N2	28463.2	210.718											0.201937	0.0099299
		55646.2	2243.41											0.220276	0.00193747
		40438.7	3612.14											0.211932	0.00349523
		19957.8	104.652											0.198725	0.00550129
		4782.83	149.435											0.202412	0.000463862
		1336.5	12.2565											0.14601	0.00103733
		333.833	39.598											0.0846125	0.00564201
		-1.1e-13	77.546											2e-06	0.00061094
	N3	46854.8	3861.04											0.21057	0.00252508
		42850.3	493.56											0.214481	0.00116743
		24690.5	1174.03											0.217669	0.00262478
		10231.3	278.6											0.206874	0.00113208
		8362.33	559.557											0.207803	0.00219769
		3023.5	150.142											0.186842	0.00447457
		1930	250.787											0.17148	0.00487762
		0	11.7851											-1e-06	0.00404324
Y6x53A	N1	47148.8	2487.6													0.144324	0.0138048
		60484.3	3070.02													0.137372	0.00712905
		50954	7633.69													0.130008	0.00563706
		19091.2	224.389													0.111745	0.00455023
		7116	139.771													0.113113	0.00387989
		1408.17	27.8129													0.079473	0.00423274
		300	26.6344													0.045731	0.00603162
		1.14e-13	39.3623													5e-07	0.002716
	N2	28039.2	1124.3													0.131522	0.00199263
		40754.2	4663.6													0.146589	0.00286449
		22759.7	1471.49													0.132148	0.000736098
		11298.3	2329.92													0.118098	0.00123744
		8764.67	1794.87													0.109723	0.00554442
		3287.5	636.396													0.0720245	0.0440337
		2033.67	307.591													0.0879595	0.000290621
		5.68e-14	14.3778													1.5e-06	0.00333967
	N3	58217.8	1109.69													0.124498	0.0046768
		50109	1205.15													0.112411	0.00163625
		17384.8	356.382													0.100349	0.00124309
		7144.67	573.464													0.089662	0.00316784
		1324.83	117.38													0.061877	0.000803273
		595	44.0763													0.0416205	0.000963787
		0	21.9203													0	0.00394566
W6x61A	N1
		44505.3	4123.38															0.149617	0.0152678
		31331.7	1872.42															0.161957	0.00356311
		11427.7	276.243															0.151618	0.00438335
		2650.33	228.16															0.127852	0.00379221
		645.333	78.2532															0.105205	0.00720118
		413.167	25.6915															0.0724465	0.000720542
		0	21.6846															-1.5e-06	0.0027556
	N2	29474	222.739															0.119392	0.0105543
		62877.8	848.528															0.138649	0.0163278
		50737.7	102.059															0.140902	0.00251659
		12694.2	1138.91															0.126032	0.00501622
		5474.33	164.756															0.129743	0.00183848
		1183.17	32.5269															0.092111	0.00593828
		316.5	64.5824															0.056039	0.00547442
		0	152.028															0	0.0033234
	N3	56609.7	1376.5															0.128142	0.0126233
		60145.8	3043.15															0.140804	0.000987828
		52552.3	2134.99															0.139735	0.00203647
		13247.5	767.682															0.135166	0.000925603
		7140	757.547															0.125087	0.000526087
		1209	87.2098															0.085757	0.00149765
		514.333	148.492															0.058082	0.00410829
		1.14e-13	27.3415															-1.5e-06	0.00132724
beta2	N1	12296	904.154																	0.0394635	0.00589939
		11416.2	1605.37																	0.0302535	0.000826608
		9181	863.142																	0.0370455	0.00223375
		4649.33	575.585																	0.0038645	0.00758655
		273	20.2704																	-0.00195	0.000226274
		622.833	41.2479																	-0.0002575	0.0069049
		5.68e-14	24.513																	1e-06	0.000298399
	N2	60850.5	1780.73																	0.037797	0.00701026
		25127.8	2115.43																	0.039621	0.00696642
		18283	230.988																	0.0104285	0.00363099
		11554	119.737																	0.0102685	0.00565615
		8200.33	31.5841																	0.015289	0.0153668
		1457.17	148.257																	-0.004455	0.00549422
		165.167	5.89256																	-0.01085	0.00602455
		1.14e-13	6.12826																	2e-06	0.00437275
	N3	47331.5	2322.61																	0.030542	0.00398243
		44143.5	1178.98																	0.0207945	0.00605637
		34254.2	2175.06																	0.0121195	0.00281216
		12130.7	399.044																	0.006271	0.00541785
		11648.3	1772.72																	0.001844	0.00525239
		3721	288.735																	-0.0070495	0.0123609
		2060	16.7349																	-0.00811	0.00079196
		0	123.744																	-5e-07	0.00523188

## Sheet: Fig. 4f
Figure 4f
DEP recruitment (TM7 and Helix8)
		mean fluorescence (a.u.)	SD fluorescence	mean BRET	SD BRET	mean BRET	SD BRET	mean BRET	SD BRET	mean BRET	SD BRET	mean BRET	SD BRET
FZD5 wt	N1	29266.2	4314.53	0.225911	0.0031841
		28941.8	499.925	0.22872	0.00656407
		18189.5	446.184	0.238974	0.000523259
		11604.7	1792.75	0.222266	0.0079104
		4912	255.973	0.189119	0.00515764
		995	27.3415	0.153427	0.0138996
		425.833	57.2756	0.111755	0.0012438
		0	23.0988	0	0.00147078
	N2	13697.7	116.201	0.231305	0.0109319
		18869	2375.17	0.212076	0.00766221
		11588.8	831.086	0.214028	0.00598495
		6087.83	726.906	0.196817	0.000152028
		1443	149.2	0.207156	0.00314875
		1054.33	70.0036	0.140768	0.0121085
		353.833	72.1249	0.100547	0.000546594
		1.14e-13	114.787	1.5e-06	0.00448518
	N3
		8586.83	1054.53	0.211798	0.00111723
		9271.5	1421.76	0.214436	0.00871297
		4086.83	297.456	0.204875	0.000440528
		838.833	160.749	0.187422	0.00675853
		199.333	2.59273	0.105734	0.0125292
		274.5	5.18545	0.0774075	0.0139166
		-1.1e-13	17.2063	0	0.00574171
M7x44A	N1	18283.2	2092.8			0.199539	0.0124408
		12066.5	1023.65			0.227328	0.00228042
		9563.33	1589.11			0.225117	0.00373565
		6820.67	1748.44			0.211787	0.00306672
		2085	256.444			0.207598	0.0242601
		517.5	77.0746			0.174843	0.0172301
		277.833	17.6777			0.134396	0.00330785
		-1.1e-13	24.9844			-2e-06	0.00142553
	N2	55857.3	2767.14			0.214445	0.00398243
		62220.2	1406.91			0.222966	0.00666165
		50833.3	346.954			0.225523	0.0106108
		20452.2	146.843			0.213925	0.0077711
		10582.7	696.736			0.216184	0.00234264
		1868.17	202.468			0.168464	0.0109807
		31.1667	39.8337			0.047271	0.0125907
		0	16.0278			5e-07	0.000736098
	N3
		9020	117.615			0.216681	0.00242325
		6875.67	234.524			0.221019	0.00521208
		2437.33	818.122			0.192607	0.0030243
		1105.83	147.55			0.210127	0.0063081
		443.667	27.5772			0.156373	0.0143663
		114.5	21.6846			0.121817	0.0218772
		-1.1e-13	39.8337			1e-06	0.0105232
W7x55A	N1	8942.67	258.801					0.177594	0.0180977
		17959.3	1247.34					0.159108	0.000903682
		11352	1299.19					0.150946	0.00665175
		6482.83	1118.41					0.125771	0.0013732
		2010.17	129.872					0.102794	0.019321
		599.5	94.5166					0.0480895	0.00418819
		347	42.8978					0.021164	0.00506854
		0	4.24264					-5e-07	0.00340755
	N2	51963.8	4072.46					0.164844	0.000370524
		49655.8	764.618					0.158557	0.0130291
		32568.5	1019.65					0.163104	0.00564059
		13512.2	1068.67					0.137626	0.0013831
		10067.3	1799.12					0.122384	0.00133714
		3241	461.741					0.086009	0.000243245
		1928.67	284.964					0.0621545	0.003293
		0	28.0486					-2.5e-06	0.00477651
	N3	38410	46.9047					0.210805	0.00527077
		42715	2140.41					0.20611	0.000340825
		33090	2246.95					0.193708	0.00493136
		14960.2	1174.74					0.171165	0.00116814
		5364.83	571.342					0.147534	0.00796556
		1387	28.9914					0.066625	0.00240982
		543.167	29.6985					0.0329945	0.00107551
		1.42e-14	1.17851					2e-06	0.000695793
W8x54A	N1	9273.83	755.426							0.146772	0.0237673
		21964.8	1944.78							0.167952	0.0178721
		15736.3	589.727							0.167165	0.01252
		9581	774.046							0.158827	0.00544119
		2088	137.179							0.127354	0.00293874
		782.833	69.0608							0.087855	0.00190636
		296.667	8.95669							0.0537175	0.0099596
		0	25.4558							1e-06	0.0005671
	N2
		8004.67	2215.6							0.170223	0.00816638
		3067.17	142.129							0.15732	0.0111023
		2928.5	119.501							0.146631	0.0179358
		1136	215.432							0.108155	0.018051
		379	70.7107							0.0581135	0.00132583
		190	9.42809							0.021399	0.0130772
		0	45.2548							2.5e-07	0.000138946
	N3	42687.3	2676.64							0.197737	0.00559392
		47559.8	12.4922							0.202047	0.00421224
		33665.8	1960.34							0.196435	0.00564695
		14336.2	1323.47							0.181861	0.00144533
		6661	72.1249							0.166941	0.000632861
		1125.33	80.1388							0.112199	0.00315299
		442	39.598							0.06774	8.06102e-05
		1.42e-14	2.35702							-5e-07	0.00127209
beta2	N1	12296	904.154									0.0394635	0.00589939
		11416.2	1605.37									0.0302535	0.000826608
		9181	863.142									0.0370455	0.00223375
		4649.33	575.585									0.0038645	0.00758655
		273	20.2704									-0.00195	0.000226274
		622.833	41.2479									-0.0002575	0.0069049
		5.68e-14	24.513									1e-06	0.000298399
	N2	60850.5	1780.73									0.037797	0.00701026
		25127.8	2115.43									0.039621	0.00696642
		18283	230.988									0.0104285	0.00363099
		11554	119.737									0.0102685	0.00565615
		8200.33	31.5841									0.015289	0.0153668
		1457.17	148.257									-0.004455	0.00549422
		165.167	5.89256									-0.01085	0.00602455
		1.14e-13	6.12826									2e-06	0.00437275
	N3	47331.5	2322.61									0.030542	0.00398243
		44143.5	1178.98									0.0207945	0.00605637
		34254.2	2175.06									0.0121195	0.00281216
		12130.7	399.044									0.006271	0.00541785
		11648.3	1772.72									0.001844	0.00525239
		3721	288.735									-0.0070495	0.0123609
		2060	16.7349									-0.00811	0.00079196
		0	123.744									-5e-07	0.00523188

## Sheet: Fig. 4g
Figure 4g
DEP recruitment (log BRET50)
	N1	N2	N3
FZD5 wt	2.69679	2.61342	2.46598
T1x50A	3.44185	3.13988	3.06558
T1x53A	3.29358	2.8893	3.21696
Y2x39A	3.38274	3.25696	3.52492
C2x50A	2.72819	2.72648	3.0162
Y2x51A	2.71425	2.71966	2.56478
F3x29A	2.56229	2.50202	2.46479
M3x37A	3.0667	3.17435	2.84652
W3x43A	2.68984	2.5427	2.60206
V3x44A	2.41313	2.43886	2.61532
L3x52A	2.95904	2.71029	2.8177
F4x45A	3.29093	2.92195	2.99025
V45x52A	2.67861	2.23172	2.66904
L5x48A	2.65734	2.80862	2.70466
G5x58A	2.4936	2.39933	2.75397
L5x62A	2.33365	2.28892	2.68529
G5x65A	2.35965	2.28578	2.50826
M6x30A	3.10209	3.1232	3.36192
R6x32A	3.97257	4.28524	4.07441
G6x34A	2.59682	2.1126	2.58625
Y6x51A	2.53832	2.30621	2.67431
L6x52A	2.7237	2.72795	2.70381
Y6x53A	3.08207	2.90439	3.33726
W6x61A	2.6114	2.67806	2.86136
M7x44A	2.2003	2.35276	2.01662
W7x55A	3.23704	3.55011	3.47654
W8x54A	2.8428	2.98046	2.95775

## Sheet: Fig. 4h 
Figure 4h
DEP recruitment (BRETmax)
	N1	N2	N3
FZD5 wt	0.2306	0.2243	0.2228
T1x50A	0.2228	0.2131	0.2126
T1x53A	0.1973	0.1865	0.1757
Y2x39A	0.1539	0.1897	0.1802
C2x50A	0.1202	0.1216	0.1154
Y2x51A	0.1432	0.1485	0.1419
F3x29A	0.1922	0.191	0.1899
M3x37A	0.1727	0.1647	0.1512
W3x43A	0.2145	0.2063	0.2325
V3x44A	0.1971	0.1974	0.2164
L3x52A	0.1714	0.1716	0.1876
F4x45A	0.1484	0.1254	0.1406
V45x52A	0.2034	0.1889	0.1817
L5x48A	0.1577	0.1486	0.167
G5x58A	0.2242	0.1995	0.213
L5x62A	0.2412	0.228	0.246
G5x65A	0.2698	0.2362	0.2515
M6x30A	0.2146	0.1986	0.2148
R6x32A	0.1405	0.1424	0.1642
G6x34A	0.2424	0.2162	0.2219
Y6x51A	0.2081	0.1746	0.2073
L6x52A	0.243	0.2133	0.2177
Y6x53A	0.1149	0.1324	0.1443
W6x61A	0.1561	0.1345	0.1388
M7x44A	0.2202	0.2166	0.2156
W7x55A	0.1807	0.1742	0.218
W8x54A	0.1693	0.1963	0.1994

[truncated: 12 more sheets: Fig. 5, Fig. 6, Fig. S2, Fig. S3, Fig. S4, Fig. S5, Fig. S6, Fig. S16, Fig. S17, Fig. S18, Uncropped Immunoblots Fig. 2, Uncropped Immunoblots SI]
